# Supplementary material for: Triglyceride-glucose index is associated with lupus nephritis and gender disparity in systemic lupus erythematosus patients
Source: Front Med (Lausanne). 2025 May 30;12:1579187. doi: 10.3389/fmed.2025.1579187 (PMC12162929; doi:10.3389/fmed.2025.1579187)
Supplement: Supplementary file 1 [file Table_1.xlsx]

## Sheet: Sheet1
control vs SLE (control = 0, SLE =1)	Non-lupus nephritis=1, lupus nephritis=2, health control=0	gender(F=1 M=0)	age	Systolic blood pressure	Diastolic blood pressure	HB	WBC *10^9	ALB	TG	HDL	LDL	Apo-AI	Apo-B	FBG	UA	TC	Cr	BUN	use of Hydroxychloroquine	use of mycophenolate mofetil drugs	use of cyclophosphamide	TyG	BMI	PLT *10^9	C3	C4	eGFR mlmin	anti-dsDNA	AnuA	AHA	Urinary leukocyte, cells/μL	Urinary erythrocyte, cells/μL	dose of GC (low dos1 Medium dose2 High dose3 Methylprednisolone pulse therapy4)
1	1	1	52	115	81	99	9.1	38.9	1.17	1.19	0.73	1.08	0.36	3.32	716	2.55	915	44.8	1	0	0	8.04	17.88	148	0.82	0.2	4.2	0	1	1	4	55	2
1	1	1	43	135	90	128	2.8	30.7	0.82	0.57	1.6	0.67	0.47	3.8	690	3.15	64	6.4	1	0	1	7.82	25	90	0.47	0.04	93	1	0	0	42	3	2
1	1	1	76	133	82	86	3.4	35.2	1.54	1.15	2.59	1.18	0.97	3.93	647	4.46	272	15.5	1	0	0	8.48	18.75	47	1.05	0.24	15.7	0	0	0	28	16	3
1	1	0	20	145	90	128	13	38	1.88	1.11	1.77	0.9	1	5.92	734	3.97	485.1	20.8	1	0	0	9.09	25	404	0.77	0.17	26.8	0	1	1	3	4	1
1	1	1	52	108	71	82	3.6	38.1	0.85	1.47	1.68	1.14	0.53	3.54	632	3.54	146	12.4	1	1	0	7.78	24.89	218	0.98	0.2	34.7	0	1	0	3	2	0
1	1	1	54	137	85	82	3.1	31.5	1.92	1.12	1.95	0.91	0.7	3.85	604	3.78	58	9.5	0	0	0	8.68	20.13	467	0.76	0.13	99.9	0	1	0	59.4	1.3	0
1	1	1	61	139	65	134	14.4	31.9	1.38	1.84	2.2	1.43	0.79	3.54	592	4.92	88	12.7	0	0	0	8.27	21.33	147	1.07	0.1	60.2	0	1	1	20	2	0
1	1	1	56	115	70	34	4.3	33.2	0.86	0.88	1.76	0.75	0.44	6.87	587	3.07	59	6.9	0	0	0	8.46	18.13	30	0.47	0.04	97.2	0	0	1	1	1	3
1	1	1	58	142	70	114	5.4	41	0.69	1.2	1.31	1.1	0.48	4.89	579	3	80	10.3	1	0	0	7.9	18.61	76	0.95	0.22	67.9	1	0	0	11.9	0	2
1	1	1	31	103	81	155	6.2	33.8	1.47	0.2	1.3	0.49	0.64	4.54	576	2.45	57	8.3	1	0	1	8.58	17.78	83	0.52	0.1	114.1	1	1	1	235	5.3	2
1	1	1	39	132	86	100	4	37	2.87	0.71	2.68	0.62	0.96	4.13	564	4.68	70	9.8	1	0	0	9.15	19.72	220	0.6	0.08	85.9	0	0	0	15.8	0	1
1	1	1	23	102	55	86	2.5	30.6	2.89	1.05	2.49	0.84	0.79	5.6	562	4.5	38	5.1	1	0	0	9.46	22.6	111	0.39	0.04	193.5	1	0	0	3.3	0	1
1	1	0	59	105	70	84	3.4	32.5	1.33	1.79	2.47	1.29	0.79	4.51	657	4.89	313	24.1	0	1	0	8.47	23.15	35	0.7	0.15	18.9	0	1	1	112	49	2
1	1	1	48	140	88	81	1.3	32.7	1.54	0.79	2.41	0.73	0.74	6.31	549	3.85	77	6.2	1	1	0	8.95	20.03	72	0.24	0.09	73.8	0	0	0	1.3	0	1
1	1	1	49	124	78	100	2.1	32.9	1.68	1.18	1.35	1.08	0.44	4.35	538	3.06	69	12.4	1	1	0	8.67	21.91	59	0.39	0.05	83.4	0	0	0	18.5	1.3	1
1	1	1	57	131	86	137	6.9	46.8	1.17	1.89	1.76	1.73	0.62	4.24	536	4.05	76	7.7	1	0	0	8.28	23.01	198	0.93	0.19	72.3	0	0	0	97	9	0
1	1	0	92	133	84	98	2.2	35.4	0.7	0.75	1.65	0.64	0.55	4.45	652	2.88	108	7.7	1	0	0	7.82	20.76	105	0.69	0.19	59	0	0	0	10	4	1
1	1	1	44	90	62	84	3.9	35.9	0.67	0.61	1.85	0.51	0.56	4.36	527	2.9	100	7.8	1	1	0	7.75	18.84	197	0.81	0.12	55.5	0	0	1	6.6	0	2
1	1	1	16	104	68	108	4.4	36.5	2.74	0.68	1.77	0.6	0.73	5.55	513	3.46	64	8.6	1	0	1	9.4	22.86	81	0.33	0.02	114.1	0	0	0	10	4	1
1	1	1	62	120	65	70	2.3	38.8	0.97	0.85	1.37	0.82	0.47	4.26	512	2.58	111	12.8	1	0	0	8.1	22.04	153	0.64	0.19	45.9	1	1	1	5	3	1
1	1	1	42	132	75	123	5.5	35.5	2.08	2.76	1.94	2.1	0.56	3.96	511	5.26	171	16.5	1	0	0	8.79	14.98	168	1.21	0.35	30.2	0	0	0	8	7	2
1	1	1	43	121	77	105	4.5	31.8	0.55	1.52	2.17	1.43	0.62	4.54	505	3.91	88	13	1	0	0	7.6	20.2	135	0.95	0.17	64.7	0	0	0	752	14	2
1	1	1	42	100	70	121	4	35	5.72	0.64	1.07	0.84	0.39	4.1	503	3.94	71	6.1	0	0	1	9.84	19.65	183	0.78	0.09	83.2	0	0	0	2	1	1
1	1	1	55	105	78	110	2.8	36.2	1.5	1.32	2.76	1.19	0.93	3.89	502	4.51	54	3.3	1	0	0	8.44	16.45	122	0.89	0.22	108.1	0	1	1	23	7	2
1	1	1	34	120	81	109	4.6	37.4	1.17	1.45	3.1	1.1	0.84	4.74	501	5.33	75	6.8	1	0	0	8.39	19.98	332	0.88	0.09	81.6	1	0	1	3	4	3
1	1	1	33	90	46	51	2.4	37.1	2.12	1.6	2.19	1.32	0.53	4.29	500	4.71	68	5.9	0	0	0	8.89	18.6	242	0.49	0.06	91.9	0	0	0	1	1	2
1	1	1	36	92	66	90	4	34.5	0.51	0.69	0.77	0.62	0.29	3.46	497	1.61	57	7.7	1	1	0	7.25	21.48	95	0.62	0.07	110.7	1	1	1	2	11	2
1	1	1	20	114	64	50	6.9	31.1	1.73	0.93	0.85	0.95	0.37	4.09	497	2.41	38	2.5	1	0	0	8.64	22.94	83	0.63	0.01	199.1	0	0	0	18	8	1
1	1	1	43	118	71	121	1.4	34.1	0.85	1.93	2.07	1.68	0.58	4.28	492	4.44	49	7.2	0	0	0	7.97	21.05	43	0.9	0.13	127.1	0	1	1	16	4	2
1	1	1	27	118	68	69	9.4	29.6	8.09	0.85	1.73	1.44	1.33	4.69	488	5.99	44	5.8	1	0	0	10.32	19.72	258	0.51	0.07	158.2	1	1	1	190.1	1234.2	2
1	1	1	65	117	60	117	2	37.5	1.23	1.61	3.07	1.22	0.79	4.06	485	5.28	113	9	0	0	0	8.29	23.34	196	1.06	0.27	44.6	0	0	1	7	10	2
1	1	0	35	136	70	42	9.9	28.7	0.52	0.45	1.27	0.5	0.4	4.01	586	2.05	70	6.5	0	1	0	7.42	17.31	7	0.37	0.06	118.3	0	0	0	4	1	3
1	1	1	37	102	66	96	5.6	33.1	1.04	0.57	1.07	0.54	0.48	3.67	477	2.23	57	2.2	1	0	1	8.02	22.31	256	1.01	0.21	110.1	1	0	0	16	16	2
1	1	1	37	108	64	123	5.8	41.3	0.61	1.29	1.97	1.09	0.62	3.99	476	3.49	60	5.4	1	0	0	7.57	20.03	128	1.02	0.24	103.7	0	0	0	6.6	0	1
1	1	1	64	117	55	92	8.8	30.3	1.4	0.6	0.89	0.49	0.57	4	474	2.31	72	10.2	1	0	0	8.4	16.41	237	1.11	0.47	75.2	1	0	0	495	0	1
1	1	1	51	113	66	67	3.2	44.6	0.64	1.3	2.09	0.91	0.59	6.89	472	3.86	54	6	1	0	0	8.16	23.63	154	1.09	0.18	109.7	0	0	1	18	6	2
1	1	1	63	109	60	64	3.2	30.4	1.34	0.51	1.88	0.48	0.66	4.08	472	2.9	54	2.1	0	0	0	8.38	19.92	176	0.85	0.04	105.1	1	1	0	4	1.3	2
1	1	1	29	120	78	102	4.3	38.6	1.48	1.2	1.63	0.93	0.58	6.76	466	3.31	54	7.3	1	1	0	8.98	22.46	74	0.66	0.05	123.1	0	0	0	65	115	2
1	1	1	30	90	55	150	9.7	41.4	1.33	1.04	1.57	1	0.56	3.77	462	3.23	54	5.1	1	0	1	8.29	17.77	152	0.93	0.16	122.2	0	1	1	3	4	2
1	1	1	40	129	96	101	4.9	28.9	0.85	1.27	3	0.76	0.92	3.67	462	4.75	73	9.7	1	1	0	7.82	20.12	239	0.91	0.23	81.4	1	1	1	27	2	3
1	1	0	40	131	80	109	4.9	37.4	1.51	0.8	3.68	0.63	1.2	3.96	528	5.44	66	7.5	0	1	1	8.47	20.76	87	0.81	0.27	123.3	1	0	0	9	8	1
1	1	1	23	112	84	98	5.7	36.7	1.32	0.71	2.38	0.85	0.84	4.28	461	3.77	41	3.5	1	0	0	8.41	24.31	355	0.99	0.1	177.3	1	0	0	7	4	2
1	1	1	63	119	66	108	9.2	30.9	1.57	1.4	3.7	1.11	1.22	4.09	461	6.01	54	9	1	0	1	8.54	19.77	208	1.12	0.24	105.1	0	0	0	12	5	2
1	1	1	46	90	57	96	4.3	39.5	1.26	1.48	1.51	0.92	0.56	5.49	458	3.41	54	3.8	1	0	0	8.61	24.61	164	0.86	0.07	112.1	1	0	0	172	532	2
1	1	1	52	122	70	57	2.5	36.4	2.12	1.32	1.29	1.24	0.49	4.26	454	3.45	34	5.8	1	0	1	8.88	19.15	113	0.86	0.13	186.4	0	0	0	71	25	1
1	1	1	37	136	90	118	6.2	33.8	1.07	1.07	1.16	0.95	0.37	3.91	451	2.62	51	4	1	1	0	8.11	22.45	227	0.91	0.12	125.1	0	0	0	6	9	2
1	1	1	57	139	76	166	8	42.8	0.75	2.22	4.05	1.68	0.99	5.17	448	6.77	68	4.9	1	0	0	8.04	25	247	1.18	0.2	82.2	0	0	0	1.3	0	3
1	1	1	82	134	68	124	3.2	44.1	1.7	0.95	2.62	0.88	0.81	5.97	447	4.29	78	8.2	0	0	0	9	21.48	64	1.08	0.17	65.2	0	0	0	2	2	2
1	1	1	54	128	74	126	5.5	37.3	2.11	0.94	1.87	0.92	0.63	4.73	446	3.49	46	3.8	1	0	0	8.98	22	10	1	0.11	130.5	0	0	0	2	2	4
1	1	0	52	120	95	135	4.3	33.1	1.06	1.33	3.22	1.02	1.01	4.17	521	4.94	81	5.9	1	1	0	8.17	22.76	179	1.29	0.3	91.9	0	0	0	2	52	3
1	1	1	38	120	64	82	1.9	33.7	0.54	1.2	0.91	0.98	0.3	3.52	441	2.31	53	5.1	1	0	0	7.32	19.92	36	0.82	0.09	119	0	1	1	1.3	0	1
1	1	1	32	106	77	84	6.2	36.6	1.7	0.79	2.7	0.73	0.83	6.22	440	4.51	45	4	1	0	0	9.04	22.03	157	0.25	0.04	148.9	0	1	1	21	3	1
1	1	1	69	101	78	66	0.7	35.1	1.86	0.78	1.99	0.92	0.66	4.82	433	3.57	23	4.6	1	0	1	8.87	21.3	177	0.81	0.19	276.4	0	0	0	1	3	3
1	1	1	21	102	71	82	4.9	28.7	3.44	0.98	2.48	1.02	0.7	4.42	428	4.95	42	3.8	1	1	0	9.4	16.73	166	0.35	0.02	175.6	1	0	0	1	1	2
1	1	1	43	133	74	107	4.9	32.9	1.18	1.41	2.68	1.06	0.79	3.2	427	4.74	29	3.8	0	0	0	8.01	22.21	185	1.03	0.08	232.8	0	0	0	94	13	3
1	1	1	47	118	72	121	4.3	44.6	1.21	1.77	2.17	1.28	0.6	3.26	426	4.59	75	6	1	0	0	8.05	18.43	110	0.98	0.15	76.4	0	1	0	10	26	2
1	1	0	55	133	78	111	7.6	35.4	3.63	0.79	2.19	0.75	0.76	4.39	520	4.38	53	3.8	1	0	0	9.45	22.53	115	0.66	0.07	148.8	0	0	0	15	74	2
1	1	1	53	115	74	42	5.2	31.7	1.45	0.67	1.64	0.71	0.64	4.68	425	3.08	47	7.7	1	0	1	8.6	20.68	165	0.43	0.01	127.8	0	0	0	11.9	0	1
1	1	1	35	126	86	118	4.3	40.9	0.59	1.63	3.08	1.07	0.94	4.23	425	5.06	43	5.5	1	1	0	7.6	19.53	338	0.94	0.13	154.1	1	1	1	52	5	3
1	1	1	27	108	80	147	40.3	24.9	0.8	1.28	2.51	0.85	0.8	3.51	421	4.43	46	5.6	0	1	0	7.71	18.59	127	0.43	0.09	150.3	0	0	0	3	5	1
1	1	0	67	133	78	107	4.9	37	1.21	1.13	2.62	0.93	0.71	5.19	515	4.29	77	8.7	1	0	0	8.52	20.28	253	1.38	0.4	92.9	0	0	0	3	6	2
1	1	1	50	125	71	42	1.9	32.4	1.77	0.96	3.38	0.77	1.07	3.72	418	5.03	99	8.2	1	0	0	8.57	24.39	28	1.41	0.33	54.7	0	1	1	4	2.6	2
1	1	1	48	136	83	88	2.9	32	0.95	1.12	1.89	1.27	0.57	3.62	417	4.36	111	10.7	1	1	0	7.92	18.75	48	0.72	0.31	48.4	0	0	0	11	3	2
1	1	1	21	108	77	80	4.5	38.3	3.6	0.63	2.81	0.57	0.97	4.08	414	4.8	48	7.5	1	1	0	9.37	18.07	169	0.45	0.07	150.5	1	1	0	4	8	1
1	1	1	64	139	90	132	7.6	38.8	1.7	0.96	2.51	1.06	0.82	4.95	412	4.1	67	5.9	0	0	0	8.81	23.11	177	1.32	0.27	81.7	0	0	1	6.6	1.3	3
1	1	1	20	108	74	137	6	40	1.63	1.09	1.22	0.95	0.45	4.05	412	2.86	46	3.2	1	0	0	8.57	19.14	235	0.7	0.16	159.7	1	1	0	3	8	3
1	1	1	20	144	92	126	7.9	37.4	2.53	1.25	5.04	1.07	1.58	4.37	410	7.45	261	16.2	1	1	0	9.08	16.65	134	0.97	0.3	21.5	0	0	0	22	9	2
1	1	0	77	131	82	84	8.8	30.5	0.56	1.44	1.74	1.05	0.53	3.85	507	3.63	88	12.2	1	0	0	7.45	25	23	0.72	0.19	77.4	0	0	0	2	17	3
1	1	1	47	118	81	121	2.6	36.5	1.23	1.04	2.56	1.01	0.74	3.89	408	4.03	62	6.9	0	0	1	8.25	19.23	125	0.73	0.13	95.1	1	0	0	10.6	1.3	1
1	1	1	17	119	70	95	3.3	33.8	1.94	0.58	1.51	0.59	0.64	4.7	408	2.94	65	5.3	1	0	1	8.89	20.76	285	0.22	0.06	110.7	0	1	1	1	0	3
1	1	1	24	98	72	120	5	34.8	0.59	1.48	2.42	1.03	0.88	3.99	408	4.2	46	4.6	1	0	0	7.54	18.22	164	0.71	0.16	153.9	1	0	0	12	8	3
1	1	1	23	99	77	101	2.4	39.2	1.09	0.85	2.9	0.68	0.75	4.77	408	4.2	72	7.2	1	0	0	8.33	16.94	127	0.73	0.13	92.6	0	1	1	39	9	1
1	1	1	39	134	80	121	6	34.5	1.05	0.93	2.52	0.82	0.77	3.68	405	3.91	73	4.7	1	0	1	8.03	20.7	134	0.7	0.13	81.8	0	0	1	13.2	0	1
1	1	1	48	119	80	104	2.4	25.6	2.35	1.54	2.83	1.2	0.88	4.51	405	5.13	44	4.6	1	1	0	9.04	24.77	132	0.35	0.05	140.7	1	1	1	0	0	3
1	1	0	30	111	78	136	6.3	41.4	1.66	1.06	3.7	0.87	0.99	3.67	502	5.01	40	3.5	1	0	0	8.49	20.2	280	1.29	0.15	232.9	0	0	0	59	18	2
1	1	1	20	88	54	74	3.3	33.2	1.64	0.64	1.43	0.61	0.65	6.19	403	2.95	40	5.6	1	0	0	9	17.45	132	0.26	0.1	187.6	1	0	0	0	0	3
1	1	1	54	128	78	129	7.7	37.2	2.43	1.29	3.46	1.13	0.93	4.43	403	5.72	88	5.5	0	0	0	9.06	23.73	223	0.73	0.13	61.7	0	0	0	52	15	1
1	1	1	58	125	90	137	5.2	38.6	1.33	0.96	1.53	0.9	0.48	4.23	403	3.04	70	5.3	1	0	1	8.41	16.85	128	0.92	0.15	79.3	0	0	0	1.3	0	3
1	1	1	19	118	84	125	12.2	40.5	1.75	1.4	2.57	1.15	0.75	4.01	403	4.51	38	3.7	1	0	0	8.63	19.49	305	0.71	0.17	201.2	0	0	0	11	16	2
1	1	1	32	107	62	107	4.6	30.9	2.1	1.31	2.76	1.06	1.04	6.18	402	5.2	54	4.4	0	0	0	9.24	19.36	155	0.64	0.12	120.6	1	0	0	3	4	2
1	1	1	43	111	69	122	2.9	38.3	0.56	0.89	1.44	0.8	0.45	4.04	397	2.62	49	5.3	1	1	0	7.5	20.31	131	0.64	0.11	127.1	0	0	1	1.3	0	2
1	1	1	11	117	75	124	3.8	39.8	3.97	0.69	2	0.87	0.83	4.31	397	4.05	30	4.4	0	1	0	9.52	19.53	163	0.36	0.02	295.3	0	0	0	1	2	2
1	1	1	55	119	76	153	6.2	38.8	1.52	1.76	2.75	1.37	0.87	3.16	396	5.4	55	3.5	0	0	0	8.25	22.46	248	1.06	0.22	105.8	0	1	1	123	11	3
1	1	1	55	106	58	79	6.3	35.5	0.95	1.13	1.57	0.82	0.51	4.87	396	3.31	51	7.9	1	0	0	8.21	17.58	144	0.39	0.07	115.4	0	0	0	16	18	2
1	1	0	49	135	75	105	4.2	43.4	0.88	0.89	1.15	0.86	0.53	3.88	493	2.48	53	6.6	1	0	0	7.91	22.04	99	0.7	0.11	152.4	0	0	0	29	4	1
1	1	1	34	110	71	75	6.5	35.2	1.14	2	3.08	1.64	0.86	6.8	393	5.44	61	6.7	1	0	0	8.73	19.03	16	0.64	0.05	103.5	0	0	0	62	5	3
1	1	1	31	102	73	84	1.7	33.9	0.82	0.93	2.17	0.68	0.72	6.69	392	3.56	46	2.3	1	0	0	8.38	20.7	164	0.38	0.03	146.1	1	0	0	11	2	2
1	1	1	47	122	78	131	4.8	39.8	0.92	1.79	1.99	1.26	0.59	4.08	391	4.26	63	6.6	1	0	0	8	22.48	138	1.05	0.24	93.4	0	0	0	1	1	2
1	1	1	26	115	76	86	5.7	30.3	2.03	0.73	4.13	0.71	1.31	4.5	391	6.11	60	6.8	1	1	0	8.89	17.85	189	0.2	0.02	111.4	0	0	0	84	11	1
1	1	0	46	123	83	119	7.6	41.8	1.41	1.45	3.11	1.16	0.91	4.63	489	5.06	50	5.3	0	0	0	8.56	24.39	404	1.18	0.27	165.1	1	0	0	44	3	2
1	1	1	24	111	65	51	5.5	35.6	0.77	0.92	0.52	0.81	0.21	3.67	389	1.79	25	3.7	1	0	0	7.72	21.3	29	0.5	0.1	311	0	0	0	5	11	0
1	1	0	60	142	83	145	12.4	33.3	1.29	0.69	2.97	0.65	0.95	4.82	488	4.43	79	9.8	1	0	1	8.51	18.38	148	0.81	0.13	92.3	0	0	0	218	23	2
1	1	1	15	135	82	96	6.1	32.7	3.01	0.75	1.76	0.82	0.56	4.25	388	3.78	62	11.3	1	0	0	9.23	20.03	160	0.27	0.01	120	1	0	0	63	2	2
1	1	1	43	135	82	90	6.7	32.9	1.88	1.29	0.91	0.79	0.44	4.55	387	2.79	72	12.6	1	0	0	8.83	21.93	66	0.87	0.27	81.1	0	0	0	70	9	2
1	1	1	29	106	72	90	2.2	19.6	1.37	0.83	3.01	0.77	1.05	4.73	386	4.54	51.1	5.8	1	0	0	8.55	20.03	85	0.27	0.01	140	0	0	1	118.8	1.3	3
1	1	1	22	101	74	125	2.6	34.9	0.72	1.19	1.66	0.77	0.54	5.56	385	3.18	55	5.7	0	1	0	8.07	21.57	218	0.96	0.27	127.4	0	0	0	78	14	1
1	1	1	32	100	65	106	1.9	38.1	1.42	1.25	2.01	1.17	0.6	3.86	384	3.93	34	4.3	1	0	0	8.38	21.26	187	0.93	0.2	205.8	1	0	0	16	0	2
1	1	1	47	130	79	99	9.1	36.1	2.24	1.25	2.17	0.99	0.72	6.02	384	4.21	58	4.8	1	0	0	9.28	21.78	295	1.33	0.19	102.8	0	1	0	2	1	2
1	1	1	26	112	76	103	4.7	38.5	2.54	1.1	3.51	0.95	1.37	3.95	383	5.59	43	4.8	1	0	0	8.99	22.48	277	0.59	0.05	163.7	1	0	0	231	3	2
1	1	1	54	105	59	94	3.7	31.8	1.23	1.22	2.14	1.16	0.64	4.34	383	3.8	61	6.9	1	0	0	8.36	19.05	94	0.73	0.13	94.2	1	0	0	92	129	3
1	1	1	30	113	67	134	2	41.8	0.91	1.39	2.03	1.23	0.67	6.65	382	3.65	41	3.6	1	0	1	8.48	19.29	86	0.88	0.14	168	1	0	0	26	5561	2
1	1	1	28	133	88	104	4.5	30.2	3.2	1.31	3.58	1.16	1.24	4.17	382	6.24	64.3	3.4	1	0	0	9.27	25	102	0.36	0.03	157	1	0	0	26	41	3
1	1	1	40	115	72	117	4.8	37.3	1.6	1.33	2.55	1.18	0.76	4.93	381	4.44	64	6.3	1	0	0	8.75	18.52	169	1.01	0.25	94.8	0	0	0	17	2	1
1	1	1	62	144	78	115	9.4	40.8	1.25	1.66	3.09	1.24	0.8	4.28	381	5.1	60	7.3	1	0	0	8.36	23.42	175	1.18	0.18	93.4	0	1	1	5.3	1.3	3
1	1	1	50	115	75	95	2.6	41.1	2.22	0.69	0.59	0.88	0.31	4.57	380	2.06	50	3.1	1	0	0	9	20.58	93	0.58	0.05	120.4	0	0	0	6	4	2
1	1	1	30	94	62	83	5.8	29.5	1.13	2.13	1.98	1.35	0.67	3.52	378	4.5	138	11.3	1	0	0	8.06	15.99	82	0.83	0.14	41.4	1	0	0	7	12	3
1	1	1	30	117	86	133	4	36.8	1.53	1	2.02	0.87	0.65	4.12	377	3.65	39	2.8	0	0	1	8.52	15.82	165	0.6	0.15	177.9	0	0	1	341.9	5.3	1
1	1	1	54	103	61	128	4.6	38.1	2.21	1.06	1.92	0.91	0.66	3.76	376	4	51	6.2	1	0	0	8.8	21.23	98	0.73	0.13	115.9	1	0	0	2	0	2
1	1	1	29	128	78	104	4.9	38.2	0.56	1.23	2.01	1	0.56	3.86	376	3.66	49	4.1	0	1	0	7.45	19.65	292	0.63	0.05	137.7	0	0	0	7.9	4	1
1	1	1	29	121	84	91	4.6	42.5	1.28	1.66	2.65	1.38	0.74	4.93	375	4.64	71	7.4	1	0	0	8.52	18.36	158	0.42	0.05	89.1	1	1	1	3.3	0	2
1	1	1	15	124	78	111	4.5	39.3	1.02	0.71	1.4	0.75	0.43	4.54	375	2.59	42	4	1	0	0	8.21	23.74	166	0.39	0.02	188	0	0	0	12	3	3
1	1	1	44	96	73	119	7.3	32.1	0.96	0.87	2.53	0.92	0.79	3.79	374	4.24	47	3.6	1	0	1	7.97	21.36	108	0.4	0.09	132.7	1	1	0	10	7	1
1	1	1	38	109	73	114	2.5	35.2	1.79	1.12	2.56	1.08	0.7	3.67	374	4.36	49	6.8	1	0	0	8.56	18.75	282	0.6	0.07	130.3	0	1	0	13	15	1
1	1	1	21	116	68	122	3.5	37.2	2.72	0.83	3.2	0.83	0.96	5.54	374	5.5	37	4.3	1	1	0	9.39	21.26	143	0.46	0.06	203.3	0	0	0	6	10	2
1	1	1	16	112	68	102	2	33.9	1.85	0.61	2	0.66	0.66	4.91	374	3.44	62	5.3	1	1	0	8.89	19.72	119	0.27	0.01	118.4	1	0	0	6.6	1.3	1
1	1	1	30	107	69	81	9	29.7	1.56	1.03	1.55	1.07	0.56	5.52	372	3.44	30	7.7	1	0	0	8.83	15.15	214	0.48	0.08	240.9	0	0	0	11.9	0	2
1	1	0	28	138	83	91	6.2	25.9	4.08	0.52	2.16	0.7	0.83	5.4	472	4.06	72	10.1	1	1	0	9.77	19.38	155	0.28	0.03	119.9	1	0	0	7.9	43.6	2
1	1	1	14	110	67	108	3.5	41.1	1.53	1.14	1.75	1.04	0.58	4.09	370	3.37	47	3.8	0	0	0	8.51	21.48	197	0.36	0.02	167.5	0	1	1	36	11	2
1	1	1	43	111	76	121	3.6	33.4	1.39	1.31	1.69	1	0.69	5.22	370	3.82	40	2.6	0	0	0	8.66	19.53	61	0.75	0.07	160.6	0	0	0	42	1	2
1	1	1	46	128	76	127	3.2	36.2	2.28	1.36	1.82	1.04	0.64	3.93	369	3.86	78	4.4	0	0	0	8.87	17.48	45	0.49	0.12	73.3	0	1	1	2	5	2
1	1	1	69	105	67	128	5.7	31	1.53	1.04	3.33	0.97	1.04	4.32	365	5.26	55	7.3	0	1	0	8.57	22.6	183	0.98	0.19	101.1	0	1	1	1.3	0	3
1	1	1	17	116	61	111	5.4	36.5	1.61	0.44	2.3	0.49	0.82	4.46	363	3.65	63	3.7	1	0	0	8.65	22.23	202	0.78	0.22	114.8	0	0	0	4	3	3
1	1	1	21	145	90	100	3.4	36.6	0.85	1.04	2.94	0.86	0.89	3.49	362	4.49	39	3.2	1	0	0	7.77	22.48	269	0.52	0.08	191.3	1	0	0	18	4	2
1	1	1	62	129	74	89	6.4	30.7	1.04	1.23	1.24	1.11	0.44	3.96	361	3.03	64	9.8	1	0	0	8.1	23.1	110	0.38	0.05	86.7	0	0	0	4	16	0
1	1	0	16	121	67	158	4.2	39.8	1.48	0.86	1.77	0.8	0.56	4.23	459	3.09	61	5.2	0	1	0	8.51	23.05	143	0.59	0.11	162.6	0	0	0	7	8	3
1	1	1	55	134	88	129	3.2	38.9	1.01	1.48	1.55	1.06	0.59	4.24	360	3.8	44	4.1	0	1	0	8.14	23.05	117	1.2	0.23	136.9	0	0	1	15	1	2
1	1	1	43	74	52	43	15.7	22	1.29	0.18	0.57	0.39	0.51	5.61	359	2.05	36	3.8	1	0	1	8.66	20.81	161	0.6	0.08	181.4	1	0	0	7.9	0	2
1	1	1	48	93	66	116	6.2	39.1	2.06	0.7	2.2	0.79	0.78	4.58	359	3.74	40	5.9	1	0	1	8.93	19.63	224	0.64	0.06	157.1	0	0	0	5	32	1
1	1	1	30	110	75	118	4.5	32.5	1.63	1.03	4.01	0.8	1.15	4.74	357	5.96	43	5.3	1	0	0	8.73	17.39	397	0.93	0.13	159	0	0	0	1	17	2
1	1	1	43	122	90	60	2.2	38.8	1.08	1.58	1.36	1.19	0.44	3.6	356	3.34	519	17.9	1	1	0	8.04	17.15	115	0.72	0.18	8.3	0	0	1	221	8	2
1	1	1	18	118	90	134	2.8	43	0.45	1.09	1.41	0.85	0.41	4.33	354	2.7	51	4.1	1	1	0	7.35	22.04	163	0.55	0.01	144.8	0	0	0	37	17	2
1	1	1	15	110	77	101	4	35	0.74	0.98	1.51	0.8	0.5	4.63	354	2.75	39	3.6	1	1	0	7.91	24.39	349	1.04	0.15	204.8	0	0	0	4	1	1
1	1	1	28	104	82	131	3.4	36.5	2.76	0.66	2.32	0.76	0.91	4.77	354	4.13	32	2.7	1	0	0	9.26	22.48	234	0.49	0.1	225.1	1	1	1	4	4	1
1	1	1	47	112	64	103	2.9	33.4	1.18	0.88	1.66	0.74	0.55	4.02	353	3.33	42	4.6	1	0	1	8.24	15.42	182	0.3	0.04	149.1	1	0	0	6	77	2
1	1	1	62	125	60	115	6.4	35.2	1.22	1.04	2.1	0.92	0.59	3.94	353	3.54	84	6.6	1	0	0	8.25	23.73	227	0.58	0.08	63.4	1	0	0	2	4	2
1	1	1	14	109	63	87	7.5	37.2	1.17	1.15	1.67	0.99	0.53	3.55	351	3.25	43	3.8	1	0	0	8.1	20.96	65	0.24	0.01	185.6	0	0	0	1.3	0	3
1	1	1	49	141	83	125	3.5	39.5	0.69	1.68	1.46	1.33	0.46	4.11	351	3.49	61	5.3	0	0	0	7.72	22.48	130	1.05	0.15	96.1	0	0	0	1	20	0
1	1	1	28	139	86	86	2.8	28.3	4.17	0.93	2.4	0.98	1.03	4.15	350	5.06	78	6.4	0	0	0	9.53	19.05	33	0.56	0.14	81.1	1	0	1	11	1	0
1	1	1	55	127	73	94	12.9	31.4	2.61	1.2	2.22	1.33	0.82	4.85	349	4.46	60	10.7	1	0	1	9.22	22.76	188	0.88	0.06	95.7	1	0	0	65	0	0
1	1	1	48	99	74	113	9.6	34.4	1.11	1.24	3.39	0.81	1.08	4.66	349	5.5	40	4	0	0	0	8.32	17.75	526	1.43	0.37	157.1	0	0	0	1	1	2
1	1	1	29	96	56	110	1.2	43.4	0.64	1.27	1.63	1.02	0.47	4.44	348	3.3	59	4.9	1	0	0	7.73	19.1	142	0.58	0.12	111.1	0	0	0	2	1	1
1	1	1	31	130	91	92	2.4	35	1.08	0.82	1.45	0.71	0.49	4.14	348	2.75	41	2.9	1	0	0	8.18	24.77	114	0.25	0.01	166.8	1	1	1	6	4	3
1	1	1	17	105	50	93	3.2	33	1.34	0.78	2.31	0.62	0.82	4.83	348	3.72	39	5.9	1	0	0	8.55	17.26	296	0.73	0.13	199.7	1	1	1	0	1.3	2
1	1	1	33	125	87	109	7.8	35.1	1.56	1.52	2.7	1.16	0.77	3.97	348	4.84	49	6.6	1	0	0	8.5	17.97	179	0.68	0.08	134.1	0	0	0	9	49	3
1	1	1	30	116	81	115	3.6	34.7	1.49	0.68	1.54	0.68	0.44	4.87	347	2.86	57	2.6	1	0	0	8.66	24.49	29	0.19	0.06	114.8	1	1	1	1.3	0	2
1	1	1	28	107	71	117	5	37.5	2.79	1.04	2.17	0.89	0.71	3.48	346	4.33	58	4.2	1	0	1	8.95	17.58	113	0.72	0.15	114.1	0	0	0	3	2	2
1	1	1	70	119	64	109	6.9	36.4	2.74	0.93	2.38	0.8	0.85	3.84	346	4.6	133	9	0	0	0	9.03	22.07	162	0.83	0.18	36.4	1	0	0	2.6	1.3	2
1	1	1	28	101	56	110	5.3	37.3	1.66	0.84	1.08	0.96	0.43	4.09	345	2.5	49	4.3	1	0	0	8.6	23.92	198	0.45	0.02	138.7	1	1	1	17	239	3
1	1	1	70	115	65	109	11.8	33.7	0.98	0.9	2.3	0.8	0.89	4.01	345	3.96	56	2.9	0	0	0	8.05	21.67	250	1.56	0.23	98.7	0	0	0	6	5	2
1	1	1	49	106	59	80	2.2	36.9	0.72	1.06	1.02	0.8	0.35	4.89	345	2.57	38	2.7	0	0	0	7.94	19.53	175	0.75	0.07	166	0	0	0	74	3	3
1	1	1	31	98	69	115	5.2	34.3	1.56	1.1	1.94	0.81	0.61	3.99	344	3.52	45	4.1	1	0	0	8.51	22.76	201	0.4	0.04	149.9	1	1	1	4	4	3
1	1	1	42	101	67	122	5.9	36.2	0.72	2.05	2.56	1.16	0.68	3.89	344	4.86	66	5.2	1	1	0	7.71	17.93	161	0.8	0.11	90.6	1	0	0	10	12	2
1	1	1	28	120	75	128	6.6	36.3	0.47	0.85	1.54	0.76	0.47	3.43	344	2.83	48	4.5	1	1	0	7.16	21.48	91	0.88	0.07	142	1	0	0	4	4	2
1	1	1	62	93	60	97	2.6	37.6	1.29	1.34	2	1.17	0.69	4.14	343	3.76	59	5.1	1	0	0	8.36	24.75	178	0.75	0.12	95.2	0	1	1	10	4	2
1	1	1	39	118	78	138	3.6	39.2	1.49	1.25	2.9	1.03	0.93	4.56	343	4.65	44	3.3	1	0	1	8.6	20.6	159	0.54	0.13	146.8	1	0	0	4	60	0
1	1	1	49	101	55	93	3	31.5	1.83	0.76	2.16	0.83	0.7	4.6	343	3.73	51	4	1	0	0	8.81	23.66	339	0.81	0.01	118.2	0	1	1	5	2	1
1	1	1	19	127	79	116	11.8	41.2	0.7	0.93	2.09	0.68	0.65	5.01	342	3.4	48	4.8	1	0	1	7.94	22.15	46	0.99	0.1	153.6	0	1	1	4	4	2
1	1	1	59	138	83	123	4	36.4	1.48	1.22	3.51	1.06	1.05	5.22	341	5.26	55	5.4	1	0	0	8.73	20.03	258	1.14	0.3	104.3	0	0	0	103	12	2
1	1	1	31	119	86	104	6.5	35.1	2.36	0.91	2.2	1.04	0.75	4.48	340	3.98	45	7	1	1	0	9.04	22.04	335	0.72	0.12	149.9	1	0	0	15.8	4	1
1	1	1	52	134	97	112	7.4	36.9	1.46	1.39	4.22	0.99	1.21	4.07	340	6.24	52	7	1	0	1	8.46	20.83	167	1.35	0.26	114.2	1	0	0	18	2	2
1	1	1	34	106	90	131	5.1	38.5	1.62	0.61	1.64	0.7	0.58	5.03	339	3.05	41	2.3	1	0	0	8.78	20.45	73	0.67	0.04	163.7	1	0	0	10	4	2
1	1	1	15	92	60	119	10.5	42.2	0.77	1.74	2.57	1.12	0.74	4.06	338	4.6	51	4.4	1	0	0	7.82	19.47	212	1.34	0.25	150.3	0	0	1	4	20	2
1	1	1	26	93	56	95	3	33.3	1.36	0.7	2.36	0.76	0.8	3.97	337	3.64	54	3.2	1	0	0	8.37	17.93	248	0.77	0.16	125.8	1	1	1	7	3	2
1	1	1	77	126	60	111	3.9	36.6	0.69	1.58	2.34	1.19	0.8	4.57	337	4.28	62	6.9	1	0	0	7.83	17.58	82	0.71	0.18	86.1	1	0	0	286.4	50.2	2
1	1	1	54	129	79	146	13.1	38.4	1.92	1.3	3.02	1.22	0.9	3.35	336	5.07	53	7.4	0	0	1	8.54	21.88	213	1.35	0.32	110.8	0	0	0	6	5	3
1	1	1	45	102	66	96	4.5	41.6	0.72	0.96	2.33	0.83	0.73	6.45	335	3.86	46	5.8	1	0	0	8.22	19.26	50	0.92	0.13	135.5	1	0	0	12	14	3
1	1	1	16	115	90	131	16.6	39.8	1.28	2.26	2.73	1.37	0.85	3.47	335	5.82	44	5.6	1	0	0	8.17	23.59	333	1.42	0.19	175.9	0	0	0	38	16	1
1	1	1	30	117	75	85	2.3	34	1.45	0.5	2.35	0.5	0.91	4.99	334	3.64	52	6.4	1	0	0	8.66	20.08	289	0.73	0.13	127.7	1	0	0	196	15	2
1	1	1	49	111	56	109	4.3	37.4	1.41	0.63	1.13	0.69	0.46	4.48	333	2.28	52	3.5	1	0	0	8.52	20.02	116	0.97	0.21	115.6	0	0	0	2002.4	1.3	1
1	1	1	54	110	70	126	2.1	36.9	0.5	1.21	1.51	0.97	0.5	3.34	332	2.97	46	4.2	1	1	0	7.19	23.44	35	0.64	0.05	130.5	0	0	1	4	2	3
1	1	0	53	109	60	116	3.4	36.9	0.71	1.16	1.97	0.77	0.65	3.7	436	3.45	91	6.5	0	1	0	7.65	22.76	77	0.74	0.16	80.4	0	0	0	5.3	0	2
1	1	1	32	117	71	105	5.7	39.2	0.67	1.23	1.63	0.83	0.48	4.69	332	3.12	53	4.5	1	0	0	7.83	18.59	408	1.2	0.18	123.3	0	0	0	6.6	0	2
1	1	1	58	114	66	108	8	33	0.99	1.28	2.7	0.99	0.75	3.68	332	4.31	44	6.7	0	1	0	7.97	23.44	258	0.91	0.09	135.4	0	0	0	10	5	3
1	1	1	51	132	84	137	7.4	39	1.93	1.18	3.38	0.92	1.15	3.63	331	5.47	59	5.9	1	0	1	8.63	21.48	348	0.61	0.05	99.1	0	1	0	3	4	2
1	1	1	49	134	88	100	4.4	37.6	1.94	1.54	4.63	1.32	1.21	3.59	331	7	42	7.9	1	1	0	8.62	22.31	160	0.65	0.07	147.9	0	1	1	38.3	9.2	2
1	1	1	27	131	69	139	7.4	44.1	1.01	1.65	2.09	1.42	0.61	4.88	330	4.1	45	5.2	1	0	1	8.28	22.04	33	0.89	0.16	154.1	1	1	0	8	1	2
1	1	1	32	111	80	70	6.4	42.6	0.83	1.25	1.84	1.06	0.54	4.56	330	3.47	39	6.4	0	0	0	8.01	19.13	271	0.68	0.08	175.6	1	0	0	34	5	4
1	1	1	47	126	84	110	2.8	35.3	2.88	1.02	2.11	1.02	0.74	3.59	329	4.31	43	4.7	1	1	0	9.02	18.73	259	0.47	0.01	145.1	0	0	1	11	12	3
1	1	1	31	109	66	102	3.2	30.5	1.14	0.81	1.71	0.87	0.48	4.61	329	3.12	37	6.2	0	0	1	8.34	17.24	76	0.39	0.06	187.8	0	0	0	4	0	1
1	1	1	19	115	76	116	4.6	40.6	0.73	0.85	1.78	0.75	0.6	4.27	328	3.09	41	4.2	1	1	0	7.82	20.96	230	0.3	0.1	184.3	0	0	0	1.3	4	3
1	1	1	27	96	61	126	4.1	42.6	0.52	1.8	2.1	1.13	0.59	3.88	328	4.2	63	3.2	1	0	0	7.38	19.38	221	0.7	0.17	104.5	1	0	0	9.2	75.2	2
1	1	1	32	105	73	101	3	40.5	0.73	1.12	1.62	0.87	0.54	5.05	328	3.06	39	4.7	1	0	0	7.99	17.29	305	1.12	0.18	175.6	0	1	1	1	1	3
1	1	1	30	114	74	133	6.2	39.1	1.01	1.22	2.2	0.93	0.64	4.49	327	4.09	47	6.9	0	0	0	8.19	22.14	180	1.06	0.14	143.5	0	0	0	4	0	3
1	1	1	26	101	62	141	5.5	45	0.43	1.45	1.12	1.03	0.4	6.78	326	2.74	35	3.2	0	0	1	7.75	23.83	12	1.18	0.23	207.6	0	0	0	2	2	2
1	1	1	32	124	86	119	6.5	38.8	1.42	1.14	3.3	0.98	0.92	4.28	326	4.85	46	4.5	1	0	0	8.49	20.55	269	1.18	0.29	145.2	0	0	0	4	0	2
1	1	1	44	94	60	53	7.5	28.4	2.11	0.49	1.47	0.65	0.67	5.39	325	3.29	38	4.8	1	0	1	9.11	22.38	405	0.38	0.06	169.6	1	0	0	40.9	1.3	1
1	1	1	24	117	70	118	2	35.6	1.25	0.61	2.22	0.65	0.75	4.29	324	3.43	36	4.3	1	1	0	8.36	24.98	206	0.27	0.02	204.2	1	0	0	23	20	1
1	1	1	14	102	71	105	3.9	38.4	1.94	0.6	2.44	0.62	0.83	5.2	324	3.96	33	3	1	1	0	8.99	16.42	188	0.39	0.01	251.9	1	1	1	7.9	0	2
1	1	1	54	132	73	128	4.9	37.1	7.58	0.9	3.12	0.99	1.02	4.08	324	6.31	57	7	1	0	0	10.11	23.03	208	1.15	0.24	101.9	1	1	1	11	9	3
1	1	1	25	126	76	104	3	33.6	1.04	0.69	2.26	0.68	0.88	3.99	323	3.6	45	2.7	1	0	0	8.1	23.83	159	0.54	0.04	155.3	1	0	0	189	1146	3
1	1	1	37	111	78	93	3.2	37.1	0.47	1.73	0.94	1.1	0.32	4.32	323	2.77	41	4	1	0	1	7.39	17.93	132	0.69	0.05	161	1	0	0	5	1	4
1	1	1	68	133	86	124	4	37.4	1.14	1.4	2.77	1.26	0.73	3.74	323	4.69	59	6.1	0	0	0	8.13	19.48	236	1.01	0.26	93.5	0	0	0	122	3	3
1	1	1	44	104	61	114	5.3	35.3	1.35	0.71	2.13	0.71	0.76	4.11	322	3.32	56	4.1	0	0	1	8.39	22.67	193	1.13	0.24	108.4	1	0	0	4	73	2
1	1	1	26	112	67	119	5.2	34.1	1.51	1.02	2.94	0.95	0.88	4.05	322	4.47	49	5	1	0	1	8.49	21.77	252	1.18	0.2	140.8	1	0	0	17	1	1
1	1	1	46	122	90	132	5.1	41	4.7	1.29	2.74	1.43	1.05	3.83	322	5.8	51	5.8	0	0	0	9.57	21.5	184	1.15	0.22	119.7	0	0	0	5	2	3
1	1	1	45	134	88	125	3.9	36.2	1.86	0.98	1.88	0.98	0.58	3.94	321	3.44	48	4.1	1	0	0	8.67	23.44	104	0.57	0.02	129	0	0	0	47	1	3
1	1	1	35	100	52	119	2.7	40.8	1.29	1.28	1.38	1.02	0.49	4.46	320	2.97	45	3.6	1	0	0	8.43	20.31	183	0.81	0.08	146.2	0	0	0	1	4	2
1	1	1	36	125	79	131	3.9	37.6	0.78	0.98	1.94	0.88	0.58	3.4	320	3.35	57	4.8	1	0	0	7.66	19.57	34	0.78	0.12	110.7	0	1	1	6.6	3.3	2
1	1	1	48	144	93	104	5	33.8	1.44	0.88	2.3	0.81	0.71	4.34	319	3.87	74	8.5	1	0	0	8.51	22.66	159	0.36	0.03	77.2	1	0	0	31	50	3
1	1	1	58	107	61	136	4.9	40.7	1.39	0.88	3.41	0.71	1.09	5.1	318	4.93	54	4.9	0	0	0	8.64	24.84	165	1.2	0.31	106.9	0	1	1	4	2	3
1	1	1	35	114	71	96	2.3	33.3	1.15	0.85	1.5	0.82	0.5	4.34	318	2.86	39	3.4	1	0	0	8.29	18.82	206	0.99	0.2	172.5	1	0	0	38	7	3
1	1	1	33	113	84	130	4.2	39.5	0.9	1.63	1.57	1.07	0.48	4.37	316	3.73	49	3.8	1	0	0	8.05	21.19	69	0.49	0.03	134.1	0	1	1	12	4	2
1	1	1	41	83	59	102	6.6	35.9	2.4	1.01	1.66	1	0.62	5.37	315	3.53	42	4.6	1	1	0	9.24	20.51	269	0.49	0.01	153.3	1	0	0	125	24	2
1	1	0	45	114	72	73	9.1	32.7	1.57	0.96	1.4	0.87	0.49	5.33	419	2.97	80	6.2	1	0	0	8.81	20.34	3	0.45	0.05	96.4	0	0	0	3	0	1
1	1	1	23	133	99	104	8	43.3	0.78	1.58	2.56	1.19	0.74	4.52	314	4.75	55	5.2	1	0	0	7.94	18	193	0.8	0.01	126.3	0	0	0	16	15	2
1	1	1	31	100	61	120	5.3	37.7	0.82	1.19	2.22	0.91	0.7	4.41	314	3.87	38	3.2	1	0	0	7.97	21.48	233	0.57	0.06	182.1	1	0	0	1	8	2
1	1	1	67	131	76	128	13.4	29	1.57	0.7	2.63	0.59	0.95	4.16	314	4.22	57	6.6	1	1	0	8.56	16.65	196	1.12	0.25	97.6	1	0	0	72	1	2
1	1	1	28	98	61	107	5.8	42.1	0.77	0.79	1.67	0.72	0.56	5.55	314	3.01	32	3.4	0	0	0	8.13	18.9	206	0.82	0.04	226.7	1	0	0	621	11	2
1	1	1	36	103	67	94	4.9	35.7	1.06	0.92	1.68	0.88	0.65	3.73	314	3.09	44	3	1	0	0	8.06	21.23	212	1.12	0.11	149.2	0	0	0	32	5	4
1	1	1	74	140	70	119	7.4	37.1	1.32	1.03	3.25	0.98	0.88	4.28	313	4.87	72	6.3	1	0	0	8.41	20	277	0.87	0.15	73	0	0	0	2	11	3
1	1	1	16	115	74	134	11.1	39.2	1.94	2.78	2.92	1.98	0.91	3.11	312	6.16	42	4.4	1	0	0	8.48	21.64	239	0.95	0.29	185.6	0	0	0	17.2	1.3	4
1	1	1	44	128	74	103	4.7	26.4	3.15	0.37	1.51	0.5	0.82	3.97	312	3.13	48	3	1	0	0	9.21	19.92	54	0.71	0.18	129.6	0	1	0	5	7	1
1	1	1	60	102	68	116	2.8	33.6	0.75	1	1.5	0.82	0.55	4.87	312	2.94	41	5.5	1	0	0	7.98	16.82	111	0.66	0.1	145.9	0	1	1	0	0	2
1	1	1	32	115	88	112	3.2	36.1	1.17	0.95	1.92	0.82	0.56	4.28	310	3.37	50	3.3	0	0	0	8.29	24.57	239	0.81	0.07	131.8	0	1	1	8	20	2
1	1	1	60	135	89	125	6.2	36.6	0.98	1.74	1.36	1.07	0.42	3.77	310	3.35	57	4.4	0	1	0	7.99	24.44	150	0.69	0.11	99.8	1	0	0	2	5	2
1	1	1	23	135	83	127	7.7	39.1	1.42	1.28	2.02	1.04	0.67	4.84	309	3.88	38	4.4	1	0	0	8.61	19.72	264	0.37	0.03	193.5	0	1	1	0	3.3	2
1	1	1	56	117	77	130	6.1	38.3	3.19	1.01	2.85	1.04	0.93	4.61	308	4.96	43	4.1	1	0	0	9.37	24.03	199	1.81	0.46	140.1	0	1	1	48	7	3
1	1	0	40	134	83	90	4.1	31.9	1.08	0.95	1.44	0.86	0.41	3.21	416	2.85	919	22.5	0	0	0	7.92	22.2	112	0.46	0.05	5.9	0	1	0	7	13	2
1	1	1	68	118	83	83	6.8	33.8	0.54	2.61	0.98	1.48	0.34	4.07	308	4.03	176	14.3	1	0	1	7.47	20.54	90	0.75	0.27	26.5	0	0	0	139.9	4	1
1	1	1	47	103	76	103	4.3	38.8	1.34	1.23	3.61	1.01	1.02	5.22	307	5.42	50	7.5	0	0	0	8.63	22.74	157	0.82	0.23	121.9	1	0	0	4	0	3
1	1	1	26	113	66	123	4.2	39.4	0.56	1.41	1.67	1.05	0.54	4.42	306	3.37	52	2.3	0	0	0	7.59	21.09	281	0.71	0.18	131.4	0	1	1	11.9	7.9	2
1	1	1	51	112	67	118	6.4	35.4	2.48	1.8	2.62	1.94	0.88	4.95	306	5.13	50	4.5	1	0	0	9.19	22.59	98	1.21	0.28	119.9	0	0	0	3	2	3
1	1	0	52	134	82	133	5.1	42.6	0.9	1.02	1.45	0.86	0.44	3.88	403	2.88	66	6.8	0	1	0	7.93	19.03	111	0.98	0.26	116.9	0	0	1	15	12	3
1	1	1	18	113	62	110	3.7	37.4	1.04	1.61	2.1	0.94	0.64	4.33	303	4.38	44	5.4	1	0	0	8.19	18.82	152	0.88	0.25	171.7	0	0	0	126	1	2
1	1	1	29	104	79	113	3.8	37.2	0.76	1.1	1.19	0.84	0.33	3.91	303	2.66	55	5.8	1	0	0	7.77	20.12	175	0.73	0.11	120.5	1	1	0	5.3	22.4	3
1	1	1	50	111	77	106	15.3	37.2	1.58	0.95	2.42	0.96	0.81	4.71	303	4.1	64	5.9	0	0	0	8.69	23.44	112	1.12	0.33	90.6	0	0	0	2	5	2
1	1	1	32	141	96	138	7.7	35	2.13	1.3	3.12	1.3	0.88	3.03	302	4.91	39	2.2	1	1	0	8.55	22.83	36	0.52	0.04	175.6	0	0	0	9	2	2
1	1	1	65	139	75	55	2.2	34	3.01	1.12	2.13	1.11	0.69	4.62	302	4.3	41	5.5	0	0	1	9.31	24.34	15	0.86	0.16	143.6	0	1	1	5	14	2
1	1	1	57	103	60	53	3.7	39.6	0.84	1.08	1.1	0.8	0.35	6.1	302	2.53	39	4.6	1	1	1	8.31	22.86	87	0.66	0.02	156.2	0	0	0	15	0	2
1	1	1	24	83	57	132	4.2	34	1.15	0.8	1.46	0.73	0.46	3.6	302	2.65	50	6.8	1	0	1	8.1	17.94	73	0.96	0.21	139.8	0	0	0	6	3	3
1	1	1	20	105	54	88	3.3	32.8	2.62	0.67	1.8	0.67	0.73	4.27	302	3.34	40	7.6	1	0	0	9.1	17.77	170	0.48	0.06	187.6	1	0	0	2.6	0	1
1	1	1	31	122	98	104	2.4	34	1.57	0.58	1.97	0.65	0.69	5.94	302	3.67	65	4.2	1	0	0	8.91	19.16	129	0.44	0.01	98	1	0	0	6	3	3
1	1	0	60	130	81	111	2.5	31.8	1.03	1.24	1.7	0.92	0.67	4.77	400	3.43	68	6.3	0	1	0	8.27	18.94	136	0.51	0.01	109.7	1	0	1	9	6	2
1	1	1	68	138	72	107	3.9	34	1.21	1.12	1.3	0.99	0.44	4.41	301	2.84	49	3.6	1	0	0	8.36	17.58	109	0.61	0.14	115.8	1	0	0	1.3	0	3
1	1	0	35	110	70	82	6.3	39.1	0.61	1.33	1.52	0.95	0.44	6.47	399	3.11	73	7	1	0	1	8.05	23.03	7	0.69	0.03	112.7	0	1	1	45	199	2
1	1	1	62	118	74	125	5.2	32.3	0.56	2.14	1.43	1.77	0.53	4.28	300	3.76	52	3.8	1	0	0	7.55	17.15	132	1.04	0.23	110.2	0	0	0	2	13	3
1	1	1	28	123	92	102	1.6	32.9	1.29	1.66	2.19	1.12	0.75	4.62	300	4.42	42	7.1	1	0	0	8.47	19.2	105	0.78	0.2	165.7	0	0	0	11	27	2
1	1	1	56	144	70	86	5.3	35.6	0.7	1.65	1.57	1.2	0.51	3.35	299	3.51	65	8.4	0	0	0	7.53	24.22	182	0.6	0.04	86.9	0	0	0	22.4	4	2
1	1	1	23	100	55	61	3.8	25	1.57	1.07	2.63	0.99	0.85	4.98	298	4.19	40	3.5	0	0	0	8.74	23.09	21	0.43	0.08	182.4	1	0	0	29	2.6	2
1	1	1	59	102	60	102	1.4	33.5	1.19	0.52	1.23	0.65	0.55	5.53	298	2.27	37	2.6	1	0	0	8.56	24.75	43	0.71	0.12	164.8	0	0	0	7	30	3
1	1	1	32	145	98	72	5.5	31.2	2.34	0.89	2	0.91	0.75	3.66	298	4.05	1145	21.8	0	0	0	8.83	17.33	57	0.45	0.09	3.6	0	1	1	7	11	3
1	1	1	39	108	60	91	2.3	32.3	1.47	0.61	1.76	0.65	0.75	6.67	297	3.16	50	5.1	1	0	0	8.96	21.61	68	0.42	0.05	126.7	1	0	0	2888	4	3
1	1	1	17	126	72	119	4.5	39.8	1.12	1.08	1.86	0.81	0.53	3.9	297	3.41	43	2.8	1	0	0	8.16	22.23	259	1.02	0.16	178.4	1	1	1	12	8	2
1	1	1	41	105	68	102	4.8	36.7	1.68	0.66	1.91	0.65	0.57	3.8	296	3.14	49	2.2	1	0	0	8.53	19.47	254	1.23	0.2	128.3	0	0	0	2.6	0	3
1	1	1	50	126	80	144	2.9	37.1	1.4	2.01	2.1	1.44	0.58	4.2	296	4.81	45	3.5	1	1	0	8.45	23.23	181	1.05	0.05	136	0	0	0	65	13	1
1	1	1	63	139	74	95	3.3	39.1	1.42	0.87	2.13	0.82	0.79	6.56	295	3.66	41	4.1	0	0	0	8.91	23.05	71	0.69	0.03	144.5	1	0	0	61	5	2
1	1	1	30	135	92	126	4.8	40.4	1.32	1.07	1.86	0.87	0.54	3.68	295	3.4	56	4.3	1	1	0	8.26	20.7	12	0.82	0.13	117.2	0	0	0	9	2	4
1	1	1	36	110	70	96	3.1	34.9	1.97	0.92	1.66	0.89	0.65	4.25	295	3.42	68	10.1	1	0	0	8.81	19.57	332	0.49	0.04	90.3	1	1	1	9	4	2
1	1	1	52	142	59	52	7.7	33.9	0.74	1.28	1.89	1	0.55	5.8	295	3.55	48	5.2	1	0	1	8.14	22.68	258	0.47	0.01	125.2	0	0	0	6	6	1
1	1	1	57	135	76	126	4.2	40.3	1.34	0.94	2.13	0.88	0.67	4.14	294	3.54	67	4.2	0	0	0	8.39	20.54	147	0.92	0.12	83.7	0	0	0	2	13	1
1	1	1	21	106	69	93	4.6	39.7	1.22	1.4	2.96	0.98	0.84	5.25	294	4.92	50	5.1	1	0	0	8.54	22.43	168	0.36	0.03	143.6	1	0	0	7	0	3
1	1	1	42	139	82	117	7.4	32.2	1.19	0.94	3.19	0.98	0.98	4.86	294	4.78	47	6.6	1	0	0	8.44	23.92	349	0.63	0.04	134	1	1	1	4	1.3	2
1	1	1	37	112	66	113	3.1	39.5	1.38	1.3	1.43	1.16	0.47	4.76	293	3.22	47	3.7	1	0	0	8.56	17.97	176	0.89	0.2	137.5	1	1	1	12	78	2
1	1	1	31	101	73	117	2.5	37	0.92	0.89	2.61	0.82	0.81	4.85	293	4.22	45	3.3	1	0	0	8.18	24.03	236	1.33	0.25	149.9	0	1	1	43.6	7.9	3
1	1	1	28	93	60	113	5.3	39.2	1.02	1.08	1.91	0.83	0.59	4.66	293	3.33	44	3.3	1	0	0	8.24	17.63	152	0.41	0.01	157	1	1	1	5	7	2
1	1	1	56	96	53	128	4.6	39.1	0.98	1.18	1.83	1.06	0.59	4.02	292	3.45	51	5.6	1	0	0	8.05	20.44	223	0.83	0.12	115	0	1	1	12	1	3
1	1	1	59	119	72	125	11.6	41.7	1.07	1.18	3.38	0.99	0.87	3.68	292	5.19	49	7.8	1	0	0	8.05	22.43	189	0.96	0.05	119.2	0	0	0	4	10.6	2
1	1	1	34	116	73	105	2.1	32.7	1.63	1.06	2.17	0.77	0.8	4.35	291	4.02	45	2.5	1	0	0	8.64	22.31	232	0.56	0.14	147.1	1	1	0	2.6	0	2
1	1	1	26	110	67	106	1.2	39.8	0.87	1.02	1.42	0.82	0.43	5.03	290	3.02	48	4.4	1	0	0	8.16	17.9	171	0.67	0.16	144.2	1	0	0	2.6	0	2
1	1	1	41	118	75	125	3.3	37	0.85	1.48	1.33	1.17	0.47	3.64	290	3.17	57	7.3	1	0	1	7.81	22.38	12	0.71	0.11	107.8	1	0	0	1.3	0	2
1	1	0	15	121	65	140	4.1	43.3	1.77	0.88	2.03	0.76	0.62	4.36	375	3.82	58	7	1	1	0	8.72	20.68	181	0.49	0.01	174.6	1	0	1	140	9	2
1	1	1	35	99	62	132	6.2	38.6	0.91	1.25	3.3	0.95	0.98	6.39	289	5.42	45	4.5	1	0	0	8.44	20.57	233	1.36	0.16	146.2	0	0	0	39.6	2.6	1
1	1	1	37	118	60	89	4	37.1	1.66	1.07	1.89	0.91	0.55	4.83	289	3.61	45	5	1	0	0	8.76	22.21	214	0.29	0.02	144.6	1	0	0	3.3	0	3
1	1	1	27	120	70	101	5.1	42.3	1.03	1.3	1.88	0.94	0.63	4.58	288	3.62	53	3	1	0	0	8.23	20.2	95	0.62	0.04	127.6	0	0	0	8	2	3
1	1	1	31	97	60	107	4	32.9	2.23	0.8	2.4	0.65	0.76	3.94	288	4.12	47	5.8	1	0	1	8.85	15.82	164	0.32	0.03	142.5	1	0	1	1	2	2
1	1	1	34	113	73	88	3	39.3	0.84	0.97	1.05	0.88	0.35	4.59	287	2.35	59	5.1	1	1	0	8.03	22.83	174	0.92	0.21	107.6	0	1	0	11	6	3
1	1	1	36	104	80	109	1.5	34.3	0.89	0.68	1.61	0.71	0.58	5.54	287	2.94	37	1.9	1	0	1	8.28	21.63	112	0.35	0.03	182.2	1	0	0	9.2	0	3
1	1	1	53	99	69	77	7.6	31	0.89	0.84	1.82	0.61	0.63	5.74	287	3.27	56	6.3	1	0	0	8.31	22.89	92	0.78	0.09	104.4	0	0	0	1	1	2
1	1	1	14	110	74	125	3.8	45.7	1.28	0.97	1.32	1.05	0.51	5.3	286	2.78	40	2.4	1	1	0	8.6	19.14	21	0.96	0.2	201.7	0	0	0	13.2	1.3	2
1	1	0	29	126	70	147	4	42.1	0.91	1.03	1.85	0.87	0.55	3.36	367	3.37	57	5.8	1	0	0	7.8	18.61	61	1.09	0.19	155.8	0	0	0	8	1	0
1	1	1	44	113	83	115	4.4	34.6	1.25	0.69	2.28	0.62	0.74	4.06	286	3.55	48	3.5	1	1	0	8.31	22.48	117	0.46	0.03	129.6	1	1	1	14	13	2
1	1	1	51	123	82	69	3.6	41	1.5	0.82	2.14	0.85	0.8	4.75	286	3.6	44	4	0	0	1	8.64	20.31	209	1.09	0.17	139	0	0	1	4	0	2
1	1	1	24	107	80	84	8.4	30.6	2.29	1.34	3.67	1.03	1.05	3.45	285	6.17	43	6.8	1	0	1	8.75	19.15	292	0.51	0.05	166.3	0	0	0	5.3	0	3
1	1	0	22	140	88	137	4.6	43.6	0.47	1.37	1.11	0.95	0.42	4.75	365	2.7	46	2.6	1	0	0	7.48	14.33	216	0.88	0.21	211.1	0	0	0	30	42	3
1	1	0	48	117	83	103	3.2	31.1	1.39	1	1.34	0.77	0.52	4.17	361	2.94	51	4.1	0	0	1	8.44	17.99	127	0.44	0.05	160	1	0	0	6	1	1
1	1	1	24	113	67	111	2.7	39.9	2.03	0.75	1.92	0.78	0.6	4.22	284	3.28	46	5.7	1	0	0	8.83	18.82	61	0.41	0.05	153.9	1	0	0	37	2	3
1	1	1	62	102	63	121	5.6	36.7	1.04	1.02	1.2	0.92	0.41	4.09	283	2.48	57	7.2	1	0	0	8.13	24.34	45	0.79	0.08	99.1	0	1	1	2	1	4
1	1	1	27	102	68	123	3.3	36.2	0.85	1.24	1.83	0.85	0.62	5.32	283	3.45	43	2.8	1	0	0	8.19	20.51	178	0.69	0.13	162.4	1	0	0	29	4	2
1	1	1	48	98	65	124	2.7	40.1	1.13	1.37	2.88	1.15	0.8	5.24	283	4.74	46	4.2	0	0	0	8.46	22.58	350	0.83	0.22	133.7	0	0	0	1.3	25.1	3
1	1	0	63	117	73	109	6.7	32.3	2.24	0.9	2.23	0.79	0.83	3.57	358	3.89	66	8.1	0	0	1	8.76	20.88	197	0.91	0.13	112.4	1	1	1	56.8	1.3	2
1	1	1	56	102	65	78	3.9	35.2	1.93	1.83	2.48	1.36	0.75	3.92	283	4.97	49	4.8	1	0	0	8.7	18.17	142	0.98	0.17	120.5	0	0	0	1.3	0	2
1	1	0	37	127	84	130	11.5	36.8	1.57	0.49	2.33	0.66	0.85	3.27	356	4.55	388	22.9	1	1	0	8.32	18.07	107	1.31	0.34	16.2	0	0	0	127	48	2
1	1	1	19	127	83	131	6	35.4	1.69	0.86	1.91	0.83	0.63	3.37	283	3.5	43	7.7	1	1	0	8.42	24.77	7	1.19	0.14	174.4	0	1	1	11.9	4	3
1	1	1	34	121	78	116	8.5	37.3	0.56	1.24	1.07	1.13	0.34	4.18	282	2.57	60	6.5	0	0	1	7.53	22.06	175	0.82	0.24	105.5	0	1	1	38	22	4
1	1	1	23	96	65	95	5.3	34	2.18	0.63	1.7	0.61	0.75	5.11	281	3.35	36	3.8	1	1	0	9.09	24.46	172	0.26	0.01	206	1	0	0	14.5	0	2
1	1	1	33	102	72	64	2.3	26.5	3.74	0.5	1.3	0.58	0.6	4.71	281	3.11	36	5.9	1	0	0	9.55	16.8	231	0.27	0.03	191.4	1	0	0	2	4	2
1	1	1	25	105	68	126	3.9	43.2	0.97	1.42	2.07	0.94	0.57	3.72	280	3.87	44	4.2	1	0	0	7.96	20.69	166	1	0.13	160.7	1	1	1	12	12	2
1	1	1	31	119	81	106	8	33.9	0.87	1.99	1.31	1.42	0.46	3.47	280	3.72	43	5	1	0	0	7.79	23.32	25	0.92	0.17	157.9	0	0	0	21	15	2
1	1	1	53	108	75	114	2.5	34.7	1.59	0.65	1.95	0.71	0.7	5.31	280	3.47	29	4.1	1	0	0	8.81	21.1	179	0.9	0.17	223.1	1	1	0	3	4	2
1	1	0	47	116	82	102	10.7	34.1	1.04	0.97	2.87	0.84	0.88	5.81	348	4.57	74	5.7	0	0	0	8.48	18.38	408	1.5	0.34	104.5	0	0	0	2	4	2
1	1	1	22	116	83	132	6.7	41.3	0.38	1.64	2.1	1.14	0.63	4.51	279	3.98	59	4.6	1	0	0	7.22	21.76	229	0.81	0.06	117.5	0	0	0	116	3	1
1	1	0	38	123	92	153	4.1	37.2	3.02	0.96	3.53	1.07	1.18	4.91	347	5.61	57	4.9	1	1	0	9.38	22.31	152	1.13	0.32	146.7	1	0	0	271	57	3
1	1	1	40	144	93	118	3.7	40.2	0.56	1.75	2.22	1.16	0.54	5.12	278	4.21	50	5.6	1	1	0	7.73	20.7	57	0.9	0.15	126	0	0	0	7	13	2
1	1	1	55	114	65	128	5.1	38.4	1.87	1.45	3.18	1.32	0.95	3.51	278	5.34	48	4.6	1	0	0	8.56	20.32	168	0.56	0.05	123.8	1	1	1	8	3	2
1	1	1	57	110	70	93	4.3	39.4	2.42	1.55	3.24	1.2	1.11	4.5	278	5.43	45	8.9	1	1	0	9.07	18.9	161	0.51	0.04	132.4	1	1	1	630	1	2
1	1	1	32	123	78	109	4.5	33.4	1.2	1.32	1.75	0.9	0.67	4.58	277	3.94	36	1.4	1	0	0	8.38	20.96	318	1.18	0.23	192.6	1	0	0	5	14	3
1	1	1	48	121	76	134	3.9	42.3	0.87	1.18	3.58	1.02	1.03	4.58	277	5.35	69	6.8	1	0	0	8.06	19.23	232	1.08	0.26	83.7	1	0	0	28	2	1
1	1	1	32	102	56	53	11.5	30.9	1.04	1.15	1.45	1	0.51	6.22	277	3.07	33	3.5	1	0	0	8.55	23.05	298	0.8	0.08	213	0	0	0	689	4	1
1	1	1	42	117	84	117	2.9	37.8	2.02	0.78	1.23	0.75	0.43	4.55	277	2.88	61	2.7	1	0	0	8.9	22.68	224	0.7	0.18	99.2	1	0	0	3.3	0	2
1	1	1	15	100	60	113	2.7	41.4	0.73	0.97	2.82	0.71	0.8	5.86	276	4.35	39	4	1	0	0	8.13	19.13	166	0.54	0.03	204.8	0	0	0	0	3	2
1	1	1	34	115	80	116	2.9	35.6	0.52	0.86	1.79	0.76	0.54	4.09	275	3.06	51	6.6	1	0	0	7.44	19.83	91	0.33	0.02	127.3	1	0	0	5	1	3
1	1	0	34	121	83	143	3	36.8	0.92	0.83	2.22	0.79	0.76	4.8	342	3.65	62	5.2	1	0	0	8.17	22.6	128	0.73	0.18	136.9	0	1	1	34.3	31.7	2
1	1	1	24	107	60	99	3.4	44.5	0.88	0.96	2.19	0.77	0.66	5.22	273	3.55	36	3.3	1	0	0	8.21	20.76	254	1.1	0.23	204.2	0	0	0	5	7	3
1	1	1	16	132	68	101	6.6	35.7	0.93	1.21	1.67	0.93	0.48	4.94	273	3.36	42	6.4	1	0	0	8.21	19.49	236	0.46	0.03	185.6	1	1	1	83	7	2
1	1	1	46	90	60	115	8.2	33.7	0.86	0.92	2.61	0.89	0.78	3.69	272	4.11	42	5.1	1	1	0	7.84	20.43	267	0.49	0.05	149.8	0	0	0	6.6	0	1
1	1	1	33	105	70	136	9	41	0.49	1.41	2.18	1.01	0.6	5.1	272	4.25	41	4	1	0	0	7.6	20.03	144	1.16	0.19	164.7	0	0	0	780.1	17.2	2
1	1	1	70	135	62	86	4.3	33.7	3.05	0.8	2.12	0.75	0.91	4.24	272	4.26	410	16	0	0	0	9.24	20	158	1.26	0.38	9.9	0	0	0	29	7	2
1	1	1	50	110	60	112	2.3	35.1	1.7	1.26	2.33	1.03	0.74	4.1	272	4.32	59	4.8	1	0	0	8.62	20.94	153	0.67	0.11	99.5	1	0	0	1	3	1
1	1	1	39	121	88	130	3.8	44.2	1.19	1.83	4.07	1.64	1.26	4.76	271	6.56	55	4.5	1	0	0	8.41	22.04	222	1.26	0.23	113.5	0	0	0	15	14	2
1	1	1	45	134	67	92	1.9	30.5	1.84	0.53	2.47	0.59	1.03	4.55	271	4.09	52	4.2	1	0	0	8.81	19.72	81	0.61	0.12	117.6	1	1	1	12	6	3
1	1	1	42	87	56	92	2.1	31.3	1.96	1.54	1.77	1.14	0.57	5.55	271	4.08	40	5.5	1	1	0	9.07	19.27	93	0.36	0.06	161.4	1	0	0	7	36	3
1	1	1	36	120	70	94	2.3	29.8	1	2.36	4.02	2.28	1.22	4.2	270	6.87	53	5	0	0	0	8.12	21.51	218	1.26	0.32	120.4	1	0	0	1	3	2
1	1	1	59	131	77	85	4.7	35.5	1.31	1.1	2.22	0.91	0.67	5.23	270	3.94	47	6.5	1	0	0	8.61	18.03	23	0.1	0.02	125.1	0	1	0	4	1	3
1	1	1	14	111	70	123	9.6	43	2.23	0.92	2.31	0.83	0.84	5.28	269	3.96	38	3.8	1	0	0	9.15	20.2	222	0.81	0.05	214	0	0	0	29	13	2
1	1	1	62	100	58	96	9.1	32.3	1.16	0.98	2.14	0.69	0.92	3.98	269	3.81	53	4.3	1	0	0	8.21	17.3	298	1.21	0.25	107.8	1	0	0	13	25	2
1	1	1	21	103	57	104	10.3	35.2	0.68	0.86	1.88	0.76	0.6	6.23	269	3.29	32	4.6	1	0	0	8.12	19.72	231	0.76	0.17	240.4	1	0	0	5.3	43.6	2
1	1	1	32	106	60	105	2.2	34	1.54	0.97	1.5	0.74	0.65	5.15	269	3.06	41	5.4	1	0	0	8.75	21.44	105	0.44	0.07	165.8	0	0	0	2	13	1
1	1	0	31	93	55	81	1.4	28.6	2.36	1.37	3.22	1.01	0.97	3.79	333	5.64	90	8.5	1	1	1	8.87	20.55	106	0.16	0.03	90.8	1	1	1	4	1	3
1	1	1	55	96	53	110	3.7	33.5	2.27	1.16	1.78	1.02	0.65	3.67	269	3.83	64	6.1	1	0	0	8.8	15.06	193	0.41	0.08	88.8	0	1	1	0	0	3
1	1	1	32	110	77	115	4	41	1.76	1.21	2.53	0.99	0.87	4.11	269	4.69	41	5.6	0	0	0	8.66	19.14	173	0.67	0.13	165.8	1	0	0	3	2	2
1	1	0	22	123	78	133	2.4	37.6	0.75	0.74	2.21	0.72	0.7	6.38	332	3.4	56	4.6	1	0	1	8.25	17.31	142	0.22	0.05	168.2	1	0	0	1	5	2
1	1	1	52	128	74	93	2.2	36.5	2.32	0.77	1.74	0.74	0.58	4.09	269	3.24	52	3	1	0	1	8.93	18.73	143	0.4	0.04	114.2	1	1	1	26	8906	2
1	1	1	22	109	68	125	5.7	40.6	0.77	0.74	2.38	0.67	0.82	5.66	268	3.48	32	2.9	1	0	0	8.15	17.19	441	1.09	0.25	238.1	1	0	0	5	57	3
1	1	1	16	104	72	131	5.1	44.2	0.73	1.38	1.81	0.96	0.51	3.73	267	3.44	47	3	1	1	0	7.68	20.7	163	0.82	0.15	163	0	0	0	2.6	1.3	4
1	1	1	42	128	76	116	2.5	35.7	1.76	0.92	1.91	0.95	0.69	4.22	267	3.43	45	4.3	1	0	0	8.69	23.56	159	0.77	0.1	140.9	1	1	1	0	0	2
1	1	1	28	108	64	103	3.9	34.6	1.91	1.44	1.48	1.02	0.48	4.02	267	3.43	40	4.4	1	0	0	8.72	21.76	208	0.53	0.04	175.3	1	0	0	3.3	6	3
1	1	1	51	127	90	104	7.8	37.5	2.08	1.32	3.52	1.14	0.94	3.5	266	5.82	126	10.9	1	0	0	8.67	21.09	413	1.27	0.28	41.3	0	1	1	16	8	2
1	1	1	42	140	90	118	4.4	38.4	1.33	1.31	2.34	1.22	0.72	3.89	266	4.21	49	7.4	1	0	0	8.32	23.44	74	0.8	0.09	127.7	1	1	1	245	5	2
1	1	1	43	113	79	101	5.4	41	1.79	1.38	3.32	1.16	1.11	4.62	266	5.2	75	5.8	0	0	0	8.79	21.76	88	0.92	0.2	77.8	0	0	0	2	1	2
1	1	1	35	128	80	94	3	36.4	0.65	0.79	2.53	0.58	0.73	5.85	265	3.86	49	4.2	1	0	0	8.02	17.63	150	0.45	0.02	132.5	1	0	1	11	3	1
1	1	0	46	107	75	153	5.4	38.6	1.29	1.27	2.34	1.09	0.7	4.48	329	4.28	54	4.2	1	0	1	8.44	18.42	20	0.78	0.11	151	0	0	0	6	10	2
1	1	1	54	122	70	117	3.9	37.5	0.64	1.53	2.02	1.14	0.53	4.31	265	3.98	49	5	1	0	0	7.7	18.34	179	0.8	0.15	121.4	0	0	0	2	32	3
1	1	1	37	115	78	98	4	33.9	2.35	0.84	2	0.9	0.69	4.02	265	3.81	45	5.9	1	0	1	8.93	20.13	128	0.46	0.06	144.6	0	0	1	7.9	15.8	3
1	1	1	33	110	71	93	4.1	38.3	0.61	1.43	2.6	0.99	0.73	5.58	265	4.41	42	4.5	1	1	0	7.91	23.83	168	0.46	0.02	160.2	1	0	0	2	12	3
1	1	1	43	103	71	100	3.5	30	2.09	1.15	3.31	0.84	1.11	5.85	265	5.38	46	6.6	0	1	0	9.18	16.53	115	0.44	0.15	136.7	1	1	1	15	11.9	1
1	1	1	65	101	62	116	4.6	37.7	0.63	2.03	2.16	1.47	0.59	4.66	265	4.66	49	3.9	0	0	0	7.76	21.62	146	0.84	0.18	116.9	0	0	0	11	3	2
1	1	0	45	113	77	116	2	34.4	2.7	0.59	2.47	0.72	0.89	4.36	327	4.24	59	4.3	1	0	0	9.15	17.65	129	0.43	0.1	137	0	0	0	12	5	3
1	1	1	30	138	73	129	2.3	37.8	1.05	1.44	2.2	1.13	0.59	4.03	264	4.11	57	6	1	0	0	8.12	20.2	168	0.45	0.04	114.8	1	0	0	3.3	0	3
1	1	1	45	107	50	103	3.7	30.2	0.83	2.08	2.27	1.28	0.73	4.26	264	5	62	4.7	1	1	0	7.94	19.94	163	0.27	0.01	96	1	1	0	8	12	2
1	1	1	44	101	60	122	9.8	23	1.91	1.08	5.7	1.04	1.57	5.38	264	7.75	33	3.8	1	0	1	9.01	20.96	304	0.39	0.03	199.6	0	1	0	23	3	4
1	1	1	33	106	77	127	2.2	40	1.57	0.69	1.47	0.73	0.49	4.76	264	2.76	55	4.2	0	0	0	8.69	19.1	126	0.87	0.11	117.4	0	0	0	4	3	3
1	1	1	43	123	80	124	9.6	40.4	0.96	1.27	1.83	0.99	0.67	5.91	264	3.7	59	4.4	1	1	0	8.42	21.26	152	1.21	0.32	102.1	0	1	1	22	25	2
1	1	0	33	98	57	113	12.6	41.5	2.69	1.45	2.04	1.13	0.63	3.35	322	4.26	63	5.6	1	0	1	8.88	21.88	401	0.99	0.17	135.2	0	0	0	4	2	3
1	1	1	51	131	89	123	6.7	39.5	1.27	2.29	4.19	1.61	1.06	3.76	263	7.26	52	7.9	1	0	0	8.24	22.04	287	1.39	0.15	114.6	1	0	0	5.3	0	1
1	1	1	14	110	57	117	3.3	31.6	2.07	0.46	2.62	0.55	0.94	5.6	263	4.09	28	4.2	1	1	0	9.13	20.94	284	0.11	0.05	304.5	1	0	0	21	2	1
1	1	1	72	107	64	137	8.1	40.7	1.33	2.29	2.96	1.57	0.82	4.96	263	5.93	65	5.9	0	0	0	8.57	21.48	203	0.86	0.17	82.4	0	1	1	15	69	3
1	1	1	26	103	68	128	4.6	42.3	1.37	1.03	1.1	0.99	1	3.95	263	2.58	50	3.7	1	0	0	8.37	19.72	275	1.02	0.14	137.5	0	0	0	1.3	0	3
1	1	1	16	106	69	127	8.2	39.6	0.78	0.55	2.44	0.53	0.76	4.84	262	3.81	42	2.4	1	0	0	8.01	19.53	325	1.15	0.22	185.6	0	0	0	6	9	1
1	1	1	16	101	68	93	3.5	37.3	1.08	1.27	2.6	1.01	0.65	4.33	262	4.42	51	3.9	1	1	0	8.22	16.48	162	0.34	0.01	148.3	1	0	0	3	8	2
1	1	1	35	113	69	101	7.7	37.1	0.68	2.56	2.51	1.57	0.78	4.6	262	5.66	29	5.8	0	0	1	7.82	20.7	178	0.64	0.05	242.8	0	1	1	48	2795	2
1	1	1	24	118	77	89	4.2	37.3	0.89	0.93	1.69	0.93	0.51	4.53	262	3.05	42	3.7	1	0	0	8.07	22.31	211	0.96	0.21	170.9	1	1	1	6	6	2
1	1	1	62	113	85	122	3.3	38.2	1.55	1.56	2	1.1	0.73	3.96	261	4.18	59	4	0	0	0	8.5	19.48	161	1.34	0.37	95.2	0	1	1	61	192	3
1	1	1	24	104	61	112	4.3	35.5	0.98	0.85	1.72	0.82	0.6	5.98	260	3.05	32	2.9	1	0	0	8.45	19.6	175	0.44	0.01	233.9	0	1	1	23	42	3
1	1	1	16	114	79	125	4.2	41.5	0.61	1.38	3.13	0.96	0.84	4.58	259	4.99	55	4.4	1	1	0	7.71	20.31	140	0.45	0.02	136	0	0	0	2	1	3
1	1	0	31	110	73	76	1.8	29.5	4.4	0.42	1.18	0.48	0.57	3.68	320	3.81	817	12.8	1	0	0	9.47	17.9	52	0.26	0.03	7.1	1	1	0	73	12	1
1	1	1	64	120	48	118	3.5	32.3	1.28	0.44	1.53	0.62	0.61	4.26	259	2.92	41	3	1	1	0	8.38	22.31	108	0.49	0.11	144	1	1	1	7	3	3
1	1	1	27	121	82	114	2.5	39.5	0.53	0.84	1.6	0.87	0.53	5.15	258	2.89	38	3.9	1	0	1	7.68	15.62	249	1	0.15	187.3	0	1	1	8	3	3
1	1	1	53	87	57	95	5.2	38.2	1.16	2.08	4.13	1.47	1.15	4.57	258	6.74	54	6	1	1	0	8.35	23.31	23	1.13	0.22	108.9	0	1	1	3	6	3
1	1	1	50	121	66	141	3.6	39.7	0.9	1.22	1.56	1.14	0.52	4.2	257	3.02	35	4.5	1	0	0	8.01	20.43	163	1.09	0.2	181.8	0	1	1	14	5	2
1	1	1	56	119	84	92	8.8	31.6	1.39	1.14	2.33	0.94	0.73	6.96	257	4.57	42	9.1	0	0	1	8.95	24.24	1	2.06	0.27	143.9	0	1	1	11.9	0	3
1	1	1	29	105	61	51	7.6	37.6	2.58	0.56	1.15	0.66	0.48	5.13	256	2.68	52	4.8	1	0	1	9.26	25	221	0.23	0.01	128.6	0	0	0	17	11	2
1	1	1	29	102	60	119	2	36.4	0.64	0.87	1.8	0.83	0.58	4.92	256	3.09	33	3.6	1	1	0	7.83	19.03	100	0.78	0.13	217.3	1	0	0	2.6	6.6	3
1	1	1	53	112	73	96	4.7	24.2	1.79	0.62	2.28	0.62	0.82	4.74	255	3.68	44	6.2	1	0	0	8.82	25	133	0.59	0.1	137.9	1	1	1	1.3	0	3
1	1	0	32	117	72	160	3	41.6	0.89	1.07	1.9	0.93	0.6	4.26	319	3.3	62	3.3	1	0	0	8.01	21.05	168	1.07	0.27	138.6	0	0	0	31	159	2
1	1	1	31	109	74	132	3.7	45.7	1.62	1.05	2.07	0.95	0.63	4.66	254	3.78	59	3.7	1	0	0	8.7	20.81	253	0.9	0.15	109.6	1	0	0	6	9	2
1	1	1	50	132	84	127	2.4	38.7	1.32	1.53	2.28	1.35	0.64	4.12	254	4.34	39	5.1	1	0	0	8.37	21.16	163	0.96	0.11	160.4	1	1	1	36	39	2
1	1	1	56	125	87	97	5.8	26.1	1.31	0.19	1.19	0.27	0.76	4.86	254	2.65	66	5.8	1	0	0	8.53	20.83	76	0.92	0.22	85.4	0	0	0	1.3	1.3	1
1	1	1	69	116	62	78	1.3	30.9	1	0.62	1.13	0.74	0.44	4.2	254	2.29	41	2.5	1	0	0	8.12	25	78	0.71	0.13	141.8	0	0	0	1	3	2
1	1	1	19	96	60	131	6.4	41.5	0.79	1.17	2.3	0.94	0.63	4.15	253	3.86	64	4.9	1	0	0	7.87	19.96	225	0.79	0.03	110.2	0	1	0	16	11	3
1	1	1	48	100	60	56	1.2	36	0.92	0.89	1.82	0.86	0.71	6.66	253	3.25	57	4.7	0	0	0	8.49	23.51	90	0.98	0.13	104.4	0	1	1	4	9	2
1	1	1	45	121	78	124	3.9	41.6	0.68	2.79	2.52	1.66	0.7	6.55	252	5.49	37	6.3	0	0	0	8.17	22.48	157	0.83	0.12	174.1	0	0	0	23.8	29	2
1	1	1	24	111	63	142	12.7	38.9	0.38	2.51	2	1.48	0.51	3.28	252	4.58	42	3.4	1	0	0	6.9	23.81	63	0.96	0.17	170.9	0	1	1	5	7	3
1	1	1	51	94	70	73	4.1	32.6	0.51	2.14	1.13	1.23	0.33	4.08	252	3.4	49	5.4	1	0	0	7.41	18.16	256	0.67	0.04	122.8	0	0	0	27	3	2
1	1	0	47	136	79	149	5.4	38.4	1.13	1.68	2.99	1.5	0.77	4.23	313	5.25	86	3.8	1	0	0	8.25	23.88	185	0.94	0.14	87.9	0	1	0	5	4	1
1	1	1	44	118	81	146	4.7	29.5	2.36	2.22	4.28	2.2	1.42	4.16	252	7.32	61	6.4	1	0	1	8.96	20.83	169	0.38	0.05	98.2	0	1	1	44.9	43.6	2
1	1	1	26	102	67	109	9	34.9	1.57	0.85	3.56	0.91	1.02	4.83	252	5.52	47	5.8	1	0	0	8.71	19.47	415	0.91	0.14	147.7	0	0	0	22	24	3
1	1	1	86	129	67	127	7.9	38.4	1.11	1.81	4.29	1.22	1.12	5.52	252	6.54	83	9.9	0	0	0	8.49	18.03	110	1.02	0.25	60.1	1	0	0	6.6	1.3	1
1	1	1	41	120	76	105	3	36.9	1.32	1.4	1.67	1.01	0.5	4.02	251	3.51	64	4.9	1	0	0	8.35	17.1	165	0.63	0.11	94.3	1	1	1	13	3	1
1	1	0	69	141	67	136	3.8	39.3	0.66	1.47	3.47	0.97	0.95	3.61	312	5.23	57	6.8	1	0	0	7.55	23.32	236	0.73	0.12	130.7	1	0	0	2	3	2
1	1	0	16	130	85	116	3.4	37.7	1.25	0.79	2.37	0.78	0.81	4.55	310	3.88	50	4.8	1	0	0	8.42	17.71	98	0.39	0.02	204.5	1	1	1	102	54	2
1	1	1	38	103	61	105	4.2	33.9	0.88	0.94	3.2	0.81	0.84	4.41	250	4.65	38	5.8	1	0	0	8.04	21.29	190	0.36	0.02	174.8	1	0	0	10	8	2
1	1	1	56	129	67	86	2.5	37.1	1.75	0.96	2.18	0.9	0.75	3.84	250	3.76	46	6.3	1	0	0	8.59	25	18	0.73	0.13	129.6	1	0	0	8	1	1
1	1	1	66	125	61	123	5.5	32.3	0.41	1.96	2.67	1.73	0.79	3.96	249	4.94	56	4.7	1	0	0	7.17	20.32	199	0.88	0.15	99.9	0	0	0	16	3202	3
1	1	1	29	110	66	104	3	33.7	0.54	1.21	1.48	0.88	0.5	3.82	249	3.03	40	3.2	1	0	0	7.4	18.44	143	0.59	0.13	174	1	0	0	15	112	2
1	1	1	23	114	78	96	3.4	32.4	1.94	1.23	3.28	1	1.11	5.32	248	5.17	47	4.6	1	1	0	9.01	20.05	191	0.71	0.17	151.4	1	0	0	2	1	2
1	1	1	70	99	69	99	5.8	29.4	1.73	1.25	2.52	1.24	0.75	4.51	247	4.55	48	5.3	0	0	0	8.74	23.44	240	0.74	0.2	117.9	0	1	1	11	6	3
1	1	1	24	105	65	136	7.5	38.3	2.12	1.34	1.7	1.56	0.7	3.22	247	4.03	43	4.9	1	1	1	8.6	17.44	24	0.66	0.11	166.3	0	1	1	11	18	3
1	1	1	30	103	64	108	5.8	33.9	1.1	0.61	2.12	0.6	0.77	5.33	247	3.33	39	5.6	1	0	1	8.45	24.88	460	1.05	0.14	177.9	1	1	1	5	27	2
1	1	1	48	102	66	121	3	37.9	1.25	1.06	2.38	1.01	0.74	4.2	247	3.99	41	2.5	0	1	0	8.34	22.48	158	0.83	0.16	152.7	1	0	0	8	0	3
1	1	0	36	118	75	125	3.5	36.8	0.98	1.03	2.05	0.88	0.66	4.27	309	3.62	63	5.5	1	0	0	8.11	20.83	190	0.76	0.16	98.6	0	1	0	54	0	3
1	1	1	30	116	83	119	5.4	32.6	1.96	1.13	1.84	1.01	0.58	3.9	247	3.85	37	5.9	1	1	0	8.71	20.42	334	0.7	0.1	191.8	1	1	0	172	105	2
1	1	1	29	117	71	114	5	39.5	0.79	1.03	3.95	0.81	1.22	4.75	246	5.43	33	3.1	1	0	0	8	18.44	156	0.45	0.01	217.3	1	1	0	10	9	2
1	1	1	32	117	78	114	4.8	38.9	0.85	1.41	2.17	1.03	0.6	4.37	246	4.12	41	6.4	1	1	0	7.99	22.5	196	1.25	0.28	165.8	0	0	0	2	6	3
1	1	1	33	117	79	115	4.3	34.2	1.19	0.75	2.1	0.75	0.64	4.29	246	3.53	48	2.8	0	0	0	8.31	21.45	236	0.74	0.09	137.3	1	0	0	2	3	2
1	1	1	65	114	59	135	5.4	38.5	0.94	1.37	2.03	1.02	0.66	4.99	244	3.84	54	3.5	1	0	0	8.23	20.31	119	1.08	0.28	104.5	1	1	1	12	9	2
1	1	1	15	110	72	125	3.9	41.9	1.54	0.95	2.54	0.75	0.72	5.19	244	4.16	47	3.8	1	1	0	8.76	17.35	257	0.73	0.1	165.1	0	0	0	8	1	4
1	1	1	49	117	78	111	5.4	38.7	1.33	1.16	1.48	0.98	0.47	3.87	244	3.11	36	5.6	1	0	0	8.32	18.07	13	1.04	0.17	176.7	0	0	0	2.6	50.2	3
1	1	1	33	127	83	153	8.8	38	1.62	1.23	2.86	1.03	0.88	4.39	244	4.78	69	6.9	1	1	0	8.64	22.07	71	0.58	0.05	90.4	0	0	0	89.8	2.6	2
1	1	1	29	132	85	102	8.8	42.7	0.67	1.94	1.69	1.78	0.52	4	244	3.95	46	2.7	0	0	0	7.67	19.33	5	0.79	0.18	148.1	0	0	0	4	0	3
1	1	0	72	90	50	136	5.7	30.6	1.22	1.04	2.82	0.95	0.77	5.15	302	4.42	61	3	1	0	0	8.52	21.97	282	1.26	0.24	119.8	0	0	0	9.2	23.8	2
1	1	1	39	93	61	116	2.2	36.8	0.6	2.3	2.51	1.34	0.68	4	243	5.03	52	5.3	0	0	0	7.56	18.36	90	1.13	0.2	121.1	0	1	0	2.6	3.3	1
1	1	1	40	114	65	116	5.1	38.9	2.19	0.84	2.47	0.86	0.77	4.15	242	4.12	44	5.6	1	0	0	8.89	22.31	168	0.53	0.02	146	1	1	1	12	18	1
1	1	0	32	127	65	133	3.3	44	0.48	1.01	1.7	0.82	0.47	4.39	288	2.97	71	6.1	1	0	0	7.43	24.49	213	1.08	0.29	118.6	1	1	1	42	3505	1
1	1	1	41	107	75	104	2.8	32	1.5	1.16	2.27	0.94	0.89	4.91	242	3.99	40	4.3	1	0	0	8.68	19.14	190	0.58	0.08	162.2	1	0	0	7	11	3
1	1	1	25	112	74	125	3.4	42.1	0.96	1.26	1.39	0.96	0.41	4.46	242	2.92	42	3.1	0	0	0	8.14	22.82	44	1.13	0.25	169.5	0	0	0	72	5	3
1	1	1	26	101	63	104	1.3	40.3	0.39	0.94	2.25	0.73	0.75	6.33	241	3.75	38	3.2	1	1	0	7.58	17.85	169	0.95	0.17	188.8	0	0	0	0	2	2
1	1	1	45	101	62	110	2.2	31	1.58	1.03	1.77	0.91	0.67	4.76	241	3.76	46	5.4	1	1	0	8.7	21.37	96	0.98	0.29	135.5	0	0	0	1004	16	3
1	1	1	43	125	87	94	13.1	34.3	1.9	1.04	1.76	0.87	0.82	4.16	241	3.52	39	3.6	1	0	0	8.75	20.58	492	1.52	0.33	165.4	0	0	0	11	6	1
1	1	1	52	105	58	118	4.6	40.7	0.84	1.42	2.25	1.18	0.65	4.18	240	3.95	61	4.8	0	0	0	7.94	23.05	222	1.18	0.24	95	0	0	0	51	13	2
1	1	1	52	111	68	116	3.3	39.5	0.99	1.12	0.86	1.03	0.32	4.23	239	2.27	39	3	1	0	1	8.11	22.96	246	1.2	0.34	159.1	0	0	0	10	12	2
1	1	1	23	106	70	83	8.7	33.5	1.53	1.22	2.03	0.96	0.73	5.3	239	3.92	43	13.5	1	0	0	8.77	19.81	305	0.55	0.08	167.8	1	0	0	1	0	3
1	1	1	36	91	63	91	4.5	33.2	1.63	0.78	1.75	0.67	0.63	4.26	238	3.34	42	3.4	1	1	0	8.62	19.53	42	0.35	0.1	157.4	0	1	0	0	4	0
1	1	0	30	119	59	121	4.1	33.6	2.7	0.79	2.67	0.72	0.98	4.34	287	4.58	67	6.8	1	0	0	9.14	21.8	113	0.28	0.04	128.4	1	0	1	2	12	2
1	1	1	25	113	61	122	11.2	44.9	0.62	1.02	2.69	0.89	0.82	6.55	238	4.18	46	6.5	1	0	0	8.08	21.22	26	1.25	0.29	152.6	1	0	0	4	6	1
1	1	1	57	127	81	137	6.8	42	0.54	1.4	1.39	1.15	0.45	5.63	238	3.05	59	5.8	1	0	0	7.79	23.44	206	1.05	0.25	96.9	0	1	1	1	0	3
1	1	1	22	103	66	114	4.5	34.3	1.73	1.15	1.97	0.82	0.64	3.59	238	3.74	39	3.9	1	0	0	8.51	15.22	187	0.76	0.16	189.5	1	0	0	1	2	2
1	1	1	52	129	75	148	5.6	43.8	2.55	1.24	1.78	1.36	0.65	3.74	237	3.85	61	4.6	1	0	0	8.94	22.22	218	1.09	0.25	95	0	0	1	1	1	1
1	1	1	29	134	90	120	4.6	37.3	1.22	0.95	1.78	0.92	0.56	4.24	237	3.28	44	3.2	1	0	0	8.32	22.41	233	0.95	0.11	155.9	1	0	1	11	2	2
1	1	1	58	136	77	109	2.5	34.8	1.39	1.04	2.41	0.95	0.68	4.14	237	4.08	38	5.1	1	0	0	8.43	22.66	228	0.97	0.05	160.4	0	0	0	180	6	2
1	1	0	55	122	89	144	4.9	38.3	0.92	1.74	2.03	1.27	0.67	3.99	286	4.18	65	6.4	1	0	0	7.98	24.86	125	1.03	0.16	117.6	1	0	1	12	15	4
1	1	1	30	96	62	105	2.9	38.1	2.12	0.84	1.53	0.71	0.61	3.7	236	3.14	56	3.1	1	1	0	8.74	22.49	137	0.62	0.18	117.2	1	1	0	1	4	4
1	1	1	41	114	76	95	5.2	41.5	2.47	1.11	2.01	1.12	0.69	4.41	236	4.04	57	4	0	1	1	9.07	23.23	72	1	0.22	107.8	0	0	0	8	1	2
1	1	0	28	107	68	140	6.3	41	1.66	0.98	2	0.83	0.67	4.17	284	3.64	60	4.4	1	0	0	8.62	17.86	195	1.37	0.35	147.9	0	0	1	3	7	1
1	1	1	20	109	61	114	4.5	38.7	1.78	0.65	1.87	0.7	0.56	3.96	236	3.29	54	3.6	1	1	0	8.63	20.34	156	0.39	0.05	132.7	1	0	0	14	4	3
1	1	1	58	132	71	112	6.8	37.3	1.75	0.78	2.07	0.7	0.79	4.7	236	4.08	58	5.4	1	0	0	8.79	20.31	318	1.37	0.27	98.5	0	0	0	4	0	1
1	1	1	67	134	87	102	4.5	30.4	0.73	0.93	1.13	0.75	0.45	4.05	236	2.43	46	4.5	0	0	1	7.76	25	217	0.58	0.08	124.9	1	1	1	2	2	2
1	1	1	45	93	57	95	15.5	33.8	2.21	0.65	2.74	0.77	1.11	4.89	235	4.36	37	3.4	0	0	1	9.06	20.7	65	0.39	0.02	174.1	0	0	0	11	2	2
1	1	1	48	133	85	120	4	40.9	3.19	0.74	1	0.88	0.49	4.15	235	2.75	46	5.7	1	0	0	9.26	24.97	131	0.88	0.1	133.7	1	0	1	13	6	2
1	1	1	16	122	66	132	10.6	35.4	1.2	0.72	1.23	0.73	0.43	4.71	235	2.55	50	3.1	0	1	0	8.41	19.68	311	0.92	0.2	151.8	1	0	0	3	3	3
1	1	1	60	91	55	105	4.8	33.2	2.18	0.63	2.04	0.82	0.76	3.96	235	3.69	46	6.6	1	1	0	8.84	19.56	134	0.65	0.16	127.8	1	1	1	4	3	2
1	1	0	26	132	75	127	1.6	32.8	1.24	1.4	3.26	1.14	1	4.89	280	5.28	39	3.3	1	0	0	8.48	18.34	89	0.71	0.17	246.9	0	0	0	18	6	1
1	1	0	21	122	57	152	12.7	45.6	1.03	1.13	2.25	0.85	0.68	5.92	278	3.86	39	3.8	0	0	0	8.49	19.14	24	0.91	0.08	257.8	0	0	0	2	11	1
1	1	1	47	101	72	105	4.6	34.6	0.79	0.86	2.18	0.77	0.68	4.87	234	3.51	42	3.6	0	0	0	8.03	24.77	207	0.6	0.11	149.1	0	0	0	8	4	2
1	1	1	27	121	79	72	5.2	38.8	0.43	1.23	1.66	0.88	0.51	4.13	233	3.35	36	4.1	1	1	0	7.26	22.95	345	1.12	0.19	199.4	0	1	0	54	2	2
1	1	1	54	108	71	56	5.7	37.3	2.11	1.17	2.31	0.96	0.74	6.18	232	4.31	36	4.5	0	0	0	9.25	25	10	1.28	0.15	173.2	0	0	0	1	3	2
1	1	1	46	120	73	140	5.7	38.5	1.18	1.33	2.96	1.22	0.73	3.67	232	4.7	43	4	1	0	0	8.15	20.32	200	1.05	0.26	145.8	0	1	1	83	3	2
1	1	1	19	110	66	114	3.2	38.3	1.57	0.63	2.04	0.71	0.66	4.41	231	3.36	37	3	1	0	0	8.62	20.81	181	0.43	0.07	207.5	0	0	0	64	8	1
1	1	1	31	107	70	132	1.8	39.2	0.94	0.92	2.04	0.75	0.72	4.74	231	3.53	40	3.1	1	0	1	8.17	23.34	285	0.98	0.11	171.7	1	1	1	1	1	2
1	1	1	33	110	64	118	2.8	36.3	0.9	1.4	1.89	1.13	0.58	5.51	231	3.64	36	2.7	1	0	0	8.28	20.39	174	0.88	0.2	191.4	0	0	0	1	2	3
1	1	0	59	97	62	119	19.1	31.3	1.38	1.47	2.85	1.15	0.89	6.53	276	4.91	35	7.2	0	0	0	8.88	17.3	318	1.5	0.17	236.9	0	1	1	38	15	3
1	1	1	23	96	57	72	4	33.6	2.19	0.43	2.04	0.53	0.95	4.96	231	3.71	73	3.2	1	0	0	9.07	20	73	0.53	0.09	91.1	1	1	1	70	5.3	2
1	1	1	40	91	55	128	6.7	34.6	1.68	1.75	2.05	1.75	0.72	3.33	230	4.51	59	10.5	1	0	1	8.4	20.45	248	0.84	0.14	104.1	1	0	0	5	4	2
1	1	1	34	120	77	123	6.2	38.1	1.53	0.79	2.28	0.79	0.65	3.91	230	3.74	49	3.4	1	0	0	8.47	24.03	197	0.89	0.06	133.3	0	1	1	104	8	1
1	1	1	59	120	69	144	7.2	40.7	0.44	0.88	2.23	0.74	0.7	5.13	230	3.39	49	4.2	1	0	0	7.49	17.16	207	1.34	0.25	119.2	0	1	0	1	2	2
1	1	1	39	100	67	122	9.9	36.4	0.67	0.97	2.05	0.79	0.58	6.48	229	3.43	40	8.6	1	0	0	8.15	24.38	436	0.9	0.11	163.9	0	0	0	10	4	3
1	1	0	59	135	74	116	3.4	41.3	1.83	1	3.34	1.05	1.06	5.48	274	5.33	60	8.1	0	0	1	8.99	23.53	99	1.71	0.4	127.2	0	0	0	12	8	0
1	1	1	18	113	67	124	5.5	42.3	0.69	1.8	1.41	1.2	0.45	3.8	229	3.33	62	2.8	1	0	0	7.64	21.8	239	0.98	0.2	115.6	0	0	0	1	3	0
1	1	1	64	117	81	102	2.8	36.3	0.75	1.36	2.92	1.04	0.78	5.94	229	4.95	56	6	1	0	0	8.17	17.87	170	0.79	0.17	100.5	1	0	0	5	16	3
1	1	1	12	114	61	63	5.6	43.9	2.1	2.02	3.69	1.64	1.12	4.31	227	6.55	41	5	1	0	1	8.88	21.34	20	1.36	0.24	202.3	1	0	0	1	0	2
1	1	1	33	140	92	79	5.1	30.8	3.3	0.88	3.04	0.86	0.91	4.02	227	5.31	100	11.7	0	0	0	9.27	20.14	183	0.24	0.01	58.9	1	0	1	4542	31	2
1	1	1	18	121	81	140	6.2	41.7	1.45	1.12	2.25	0.92	0.61	3.9	227	3.83	58	4.1	1	0	0	8.41	24.22	128	0.65	0.01	124.9	1	0	0	1	16	2
1	1	1	31	126	84	126	6.9	35.9	0.77	2.17	3.1	1.54	0.89	4.14	227	5.79	51	5.8	1	0	0	7.84	22	231	1.13	0.28	129.7	1	1	1	356	2	2
1	1	1	32	117	85	62	3.9	36.9	1.74	0.63	1.32	0.63	0.5	5.34	227	2.73	20	2.9	0	0	0	8.91	22.04	71	0.81	0.03	379.6	0	1	1	12	9	2
1	1	1	28	120	71	119	3.7	39.8	1.42	1.22	1.92	1.01	0.57	5.37	226	3.76	34	4.8	1	0	0	8.71	24.01	20	0.74	0.05	211.4	1	0	0	15	4	2
1	1	1	56	117	76	102	10.5	27.6	0.98	1.16	2.95	0.84	0.86	6.19	226	4.34	314	9.5	0	0	0	8.48	21.48	99	0.82	0.23	14.1	1	0	1	5	2	1
1	1	0	52	119	68	140	8	34.9	2.65	1.37	2.46	1.29	0.72	3.8	274	4.79	59	6.2	0	0	0	8.99	20.2	229	1	0.24	133	0	0	0	21	6	2
1	1	1	54	112	70	115	7.1	39.3	2.17	0.91	2.31	0.91	0.82	5.02	226	4.28	61	4.1	1	1	0	9.07	21.34	240	1.15	0.09	94.2	0	1	1	2	1	2
1	1	1	58	101	75	121	9.6	37.4	1.34	1.63	3.99	1.17	0.99	3.62	225	6.32	52	8.6	1	0	0	8.26	19.53	198	0.9	0.11	111.7	0	1	1	89	11	1
1	1	1	30	125	81	76	5.6	33.6	2.58	0.97	3.29	0.94	0.98	5.32	225	5.32	38	8.4	1	0	0	9.3	19.43	191	0.47	0.01	183.4	0	0	0	7	4	3
1	1	1	39	108	66	110	6.5	37.8	1.14	1.93	3.19	1.44	0.75	4.75	225	5.58	50	4.3	1	0	0	8.37	20.7	254	0.99	0.15	126.7	0	0	0	4	1.3	2
1	1	1	37	102	68	104	4	36	0.61	0.76	0.92	0.65	0.38	4.06	224	2.07	45	2.7	1	1	0	7.59	19.27	201	0.68	0.11	144.6	0	0	0	1	1	2
1	1	1	41	131	75	113	11.1	39.1	0.91	0.93	1.1	0.81	0.51	4.39	222	2.62	42	6.5	1	0	0	8.07	16.17	46	0.62	0.1	153.3	0	0	0	11	16	3
1	1	1	32	134	89	140	9.5	40.7	1.09	1.77	2.28	1.18	0.67	3.74	222	4.37	44	7.2	1	0	0	8.09	19.43	218	0.95	0.11	152.8	0	0	0	4	138	2
1	1	1	17	99	66	91	3	39.9	1.11	0.94	2.11	0.85	0.78	5.09	221	3.56	52	6.8	1	1	0	8.41	19.63	231	0.91	0.08	143.3	0	0	0	18	3	2
1	1	1	17	103	67	82	4.7	39.8	1.37	0.96	2.09	0.87	0.81	5.61	221	3.79	54	7.1	1	1	0	8.72	20.36	239	0.89	0.1	137.2	0	0	0	171	12	1
1	1	1	37	120	88	133	4.8	39.8	1.04	1.68	2.01	1.84	0.78	4.44	221	4.15	40	3.1	1	0	0	8.21	22.6	171	0.78	0.11	156	1	0	0	4	8	2
1	1	1	45	96	56	119	4.6	34	0.85	1.36	1.81	1.01	0.52	4.45	220	3.44	51	4.1	1	1	0	8.01	19.14	174	0.6	0.06	120.2	1	0	0	4	8	3
1	1	1	32	114	67	109	4.1	42.2	0.97	1.23	2.19	1.03	0.67	4.53	220	3.9	44	5.6	1	0	1	8.16	22.5	66	0.72	0.05	152.8	0	0	0	1	1	2
1	1	1	57	132	81	97	2.8	33.1	2.26	1.13	2.56	0.96	0.88	3.81	220	4.64	48	3.7	1	0	0	8.83	22.94	143	0.64	0.2	122.9	1	0	0	2	2	3
1	1	1	28	124	85	104	5.2	30.9	0.64	0.6	1.35	0.55	0.46	6.84	220	2.61	39	7.3	1	0	0	8.16	18.59	129	0.36	0.03	180.5	1	0	0	9	1	2
1	1	1	49	125	72	124	5.7	38.4	0.94	1.48	3.36	1.4	0.96	3.83	219	5.25	47	4.3	0	0	0	7.96	19.76	159	0.91	0.15	129.9	1	0	0	100	9	1
1	1	0	30	96	60	107	5.7	33	1.12	1.45	1.61	0.91	0.51	4.55	266	3.47	71	6	0	0	0	8.31	16.98	100	1.09	0.24	120.1	1	0	1	10	7	3
1	1	1	49	139	79	113	3.4	33.4	1.03	1.96	2.52	1.44	0.84	5.25	219	4.98	48	6.2	0	1	0	8.37	17.65	13	0.6	0.11	126.8	1	0	0	57	9	2
1	1	1	14	122	72	109	1.9	33.8	2.01	0.5	2.18	0.44	0.93	4.67	219	3.56	48	4.2	1	0	1	8.92	25	153	0.13	0.03	163.5	1	0	0	2	13	2
1	1	1	26	104	66	110	1.3	38.5	1.2	0.74	1.88	0.6	0.67	6.57	219	3.48	37	4.6	1	0	0	8.75	20	104	0.77	0.23	194.7	0	0	0	24	16	2
1	1	0	36	145	100	137	12.4	39	1.65	1.5	4.26	1.3	1.2	3.86	258	6.39	67	5.6	0	0	0	8.53	19.29	341	1.12	0.24	123.8	0	0	0	37	16	2
1	1	1	24	108	68	101	1.6	36.3	1.58	1.47	1.88	0.94	0.63	4.07	216	3.87	45	3.1	1	0	0	8.54	17.72	119	0.8	0.2	157.8	0	0	0	4	0	2
1	1	1	19	112	71	113	6.2	35.9	3.22	0.99	2.29	0.97	0.83	5	216	4.44	41	4.2	1	0	1	9.46	22.96	179	0.43	0.02	184.3	1	0	0	9.2	2.6	2
1	1	1	20	110	45	85	5.3	37.2	1.69	1.09	1.88	0.91	0.64	5.23	216	3.67	34	5	1	0	0	8.86	24.24	321	0.62	0.02	226.4	1	1	1	4	23	0
1	1	1	69	140	73	108	4.4	39.1	1.56	1.6	1.98	1.33	0.6	4.33	215	4.27	58	5.2	1	0	0	8.59	23.31	100	0.94	0.12	95	0	0	0	4	12	2
1	1	1	46	119	81	119	3.5	34	1.09	0.91	1.85	0.72	0.59	4.08	214	3.38	55	5.5	1	1	0	8.17	24.13	200	1.02	0.11	109.7	1	0	0	3	22	0
1	1	1	43	103	63	96	2.2	29.5	0.89	1.4	2.72	1.03	0.74	3.68	214	4.48	40	3.9	1	0	0	7.87	16.9	147	0.33	0.03	160.6	0	1	1	3	1	3
1	1	1	39	122	90	126	6.4	36.2	1.13	1.66	2.49	1.25	0.75	3.83	214	4.6	48	3.4	1	0	1	8.15	16.44	344	0.61	0.08	132.8	0	0	0	4	4	3
1	1	1	45	98	57	92	3.9	31.2	1.31	0.55	2.77	0.59	0.94	4.54	213	4.09	41	6.5	1	0	0	8.46	20.28	336	1.07	0.27	154.7	1	0	0	12	2	2
1	1	1	28	115	83	93	4.8	37.9	1.24	1.4	1.06	1.18	0.4	3.8	212	2.98	35	2.6	1	0	0	8.23	19.88	156	0.76	0.13	204.5	0	0	0	20	2	2
1	1	1	25	105	83	112	1.7	40.9	0.66	0.83	2.11	0.68	0.71	4.79	212	3.39	49	4.3	1	0	0	7.83	19.53	85	0.84	0.13	141.9	0	0	0	137	10	0
1	1	1	53	138	72	137	5.4	29.3	1.35	3.7	4.21	2.18	1.19	3.41	211	8.44	58	6.1	1	0	1	8.21	19.31	132	0.81	0.08	100.3	1	0	0	0	1.3	2
1	1	1	20	103	55	76	7.3	43.9	0.92	1.18	1.31	0.87	0.42	5.86	211	2.93	38	3.6	1	0	0	8.37	21.63	210	0.87	0.05	199.1	0	0	0	789	6	2
1	1	1	26	106	67	65	6.9	32.4	1.81	0.82	2.23	0.78	0.66	4.71	210	3.76	35	4.2	1	0	0	8.82	18.82	303	0.72	0.06	207.6	0	1	1	15	10	2
1	1	1	14	118	78	130	5.2	31.3	1.43	2.14	3.13	1.42	0.96	5.89	210	6.44	42	5.2	1	0	0	8.81	16.67	80	0.53	0.15	190.7	1	0	0	9	3	2
1	1	0	54	96	44	92	0.8	25	0.49	0.35	0.32	0.24	0.16	3.5	255	1.15	133	16.1	0	0	0	7.22	25	13	0.14	0.03	51.7	0	1	0	17	3	3
1	1	0	22	113	69	135	7.1	38.3	1.65	1.45	3.2	1.15	0.88	4.06	252	5.29	35	4.3	1	0	1	8.58	20.9	267	0.9	0.14	289.4	1	0	0	65	10	2
1	1	1	41	115	78	116	3.2	32.6	2.13	0.84	2.25	0.74	0.86	4.55	209	4.26	49	3.2	1	0	0	8.95	19.48	246	0.8	0.3	128.3	0	0	0	58	5	3
1	1	1	25	108	60	120	3.6	41	1.13	1.28	1.31	1	0.39	4.32	207	3.08	38	3.7	0	0	0	8.27	17.97	202	0.72	0.08	190.3	1	1	1	61	4	3
1	1	1	55	112	77	135	8.2	35.1	1.45	1.78	3.07	1.77	0.97	3.38	206	5.4	68	4.7	0	0	0	8.27	23.03	232	0.95	0.15	82.8	0	1	1	4	1	3
1	1	1	37	110	64	114	3.5	42	0.74	1.47	1.74	1.16	0.54	4.54	206	3.6	39	4	1	1	0	7.89	20.96	172	1.1	0.23	170.5	1	1	1	6	4	2
1	1	1	36	113	82	113	8.1	35.9	1.4	1.63	2.95	1.14	0.86	4.61	206	5.18	45	3.8	0	0	0	8.55	22.86	252	0.44	0.02	145.4	0	0	0	3	5	2
1	1	1	47	105	57	65	6.7	41.4	0.99	1.12	1.15	1	0.32	4.24	205	2.75	40	3.6	0	1	0	8.12	22.5	268	0.53	0.02	157.8	0	0	0	2	6	4
1	1	1	68	140	92	120	7.7	38.6	0.67	1.07	2.59	0.9	0.79	4.6	204	4.16	67	4.2	1	0	0	7.81	20.24	174	0.89	0.13	80.7	0	0	0	15	2	2
1	1	1	34	98	65	99	3.9	37.3	0.8	1.19	1.94	0.98	0.53	4.43	204	3.47	46	3.3	1	0	0	7.95	16.8	73	0.75	0.11	143.4	1	1	1	25	17	1
1	1	1	56	113	76	130	3.2	36.1	1.39	1.05	2.3	0.95	0.69	4.12	204	3.95	57	6.5	1	0	0	8.43	23.44	140	0.98	0.27	101.2	1	0	0	10	11	2
1	1	1	49	117	80	104	3	35.1	1.02	1.09	2.21	0.89	0.86	6.53	203	3.7	47	4.5	1	0	0	8.58	23.34	60	0.56	0.18	129.9	0	0	0	2	9	2
1	1	1	32	126	74	133	5.9	36.1	1.04	0.95	1.61	1.05	0.64	5.53	203	3.28	46	3.5	1	0	0	8.43	19.82	148	0.82	0.18	145.2	1	1	1	82	2	2
1	1	1	32	96	64	119	4.1	38.1	0.84	1.17	2.51	0.84	0.82	4.35	202	4.04	45	3.4	1	0	0	7.98	20.02	181	0.59	0.11	148.9	0	0	0	20	4	0
1	1	1	26	93	60	89	3.4	32.2	1.26	1.44	1.6	1.15	0.69	4.45	202	3.56	31	2.1	1	0	0	8.4	17.9	173	1.39	0.37	238.8	0	1	1	35	6	3
1	1	1	37	127	87	78	5.3	34.8	1.72	0.89	2.42	0.9	0.88	5.25	202	4.1	52	5.6	1	0	0	8.88	23.88	190	0.41	0.01	122.4	0	0	1	2	1	0
1	1	0	33	109	64	88	9.8	38.9	1.15	1.1	2.14	0.95	0.75	5.27	243	3.77	62	7	0	0	0	8.48	22.86	228	0.61	0.08	137.8	0	1	1	1	3	2
1	1	1	50	96	75	116	2.6	37.2	1.3	2.39	3.24	1.61	0.86	4.59	202	6.24	47	4.5	1	0	0	8.47	19.72	157	1.28	0.2	129.3	0	0	0	620	6	1
1	1	1	22	97	53	91	11.6	45.7	0.92	1.04	2.36	1.06	0.75	4.6	199	4.07	38	5.3	1	0	0	8.12	19.57	36	1.08	0.13	195.3	1	1	0	34	1	2
1	1	1	48	109	69	141	4.6	38.4	0.78	1.42	2.19	1.1	0.66	4.88	199	4.18	49	5.5	1	0	0	8.02	23.44	268	0.6	0.1	124.3	0	0	0	86	12	4
1	1	1	28	97	60	108	7.8	34.4	0.77	0.66	1.84	0.47	0.79	6.71	199	3.18	40	5.6	1	0	0	8.32	22.77	173	0.59	0.07	175.3	1	0	0	9	25	3
1	1	1	25	118	83	104	1.8	31.8	1.72	1.8	1.96	1.22	0.64	5.42	199	4.45	50	3.9	1	0	1	8.91	23.15	119	0.46	0.08	138.6	0	1	1	1	7	3
1	1	1	40	133	62	118	3.7	36.3	0.81	0.79	1.8	0.75	0.57	6.29	198	3.14	40	3	1	0	0	8.31	22.86	197	1.01	0.12	163	0	1	1	195	2	3
1	1	1	54	137	77	109	4.7	36	1.31	0.62	2.58	0.55	0.84	4.35	198	4.11	50	4.3	1	1	0	8.42	20.2	248	1	0.19	118.6	0	1	1	6	4	3
1	1	1	54	112	67	94	2.2	36.7	0.47	1.54	0.81	1.01	0.3	5.24	197	2.42	48	6	1	0	0	7.58	20.03	48	0.73	0.1	124.3	0	0	0	2	0	3
1	1	1	33	106	56	112	5.8	37.5	2.39	0.95	1.86	1.14	0.69	4.19	196	3.83	38	4.5	1	0	0	8.98	22.83	168	0.92	0.22	179.8	0	0	1	7.9	1.3	3
1	1	1	33	104	68	132	5	37.7	2.82	1.24	2.37	1.03	0.82	5.36	196	4.46	43	4.4	1	0	0	9.4	19.82	164	0.51	0.07	155.9	0	0	1	2	16	3
1	1	0	24	115	67	68	5.2	36.3	2.06	0.67	1.08	0.82	0.44	3.8	243	2.39	49	5.7	1	0	0	8.74	24.03	169	0.52	0.04	143.1	1	0	0	16	10	2
1	1	1	16	120	78	121	2.2	38.3	1.52	1.15	2.47	0.9	0.78	4.51	195	4.53	41	6.6	1	0	0	8.61	21.23	100	0.94	0.17	190.8	0	0	0	2	17	3
1	1	1	29	97	57	125	4.5	43.9	0.98	1.93	2.22	1.59	0.63	4.4	194	4.39	55	3.9	1	1	0	8.14	19.53	205	0.87	0.15	120.5	0	1	1	46	70	2
1	1	1	31	110	70	97	3.9	37.1	3.14	0.96	1.71	0.94	0.59	5.36	194	3.61	47	3.9	1	0	0	9.5	19.13	142	0.5	0.01	142.5	1	0	0	37	7	3
1	1	0	74	140	82	86	3.1	32	1.38	0.83	3.09	0.83	1	4.48	223	4.8	48	6.3	1	0	0	8.5	23.18	18	1.1	0.17	157.1	1	0	0	5	1	2
1	1	0	75	125	65	111	7.9	30.6	1.81	0.79	3.36	0.72	0.97	3.79	219	5.02	63	7.9	1	0	0	8.61	14.69	196	0.72	0.14	114.5	0	1	1	6	2	3
1	1	1	26	113	72	123	9.1	43.4	1.41	1.22	3.01	1.15	1.02	5.24	193	4.96	34	2.8	1	0	0	8.68	18.29	365	0.68	0.08	214.6	0	0	0	957	5	1
1	1	1	20	102	64	99	6	35	0.92	0.96	2.26	0.62	0.75	3.42	193	3.71	45	3.5	1	0	0	7.83	19.05	136	0.57	0.05	163.8	0	1	0	9	1	2
1	1	1	40	103	76	105	5.1	34.9	1.45	0.84	3.33	0.74	1.19	4.13	191	4.97	26	1.4	0	1	0	8.47	25	198	0.74	0.25	268	1	1	0	84	9	3
1	1	1	22	112	80	116	2.9	40	1.08	1.16	2.75	0.79	0.7	5.26	189	4.59	44	6	1	1	1	8.42	19.72	327	1.06	0.2	164.9	1	1	1	132	3	2
1	1	1	17	107	51	110	1.5	39.9	1.13	0.91	1.88	0.71	0.65	5.11	189	3.15	46	4.5	1	0	0	8.43	21.34	179	0.5	0.07	165.1	1	0	0	7	9	4
1	1	1	34	102	68	118	5.3	35.6	0.69	1.05	1.07	1.01	0.5	4.63	189	2.94	51	2.3	1	0	1	7.84	19.27	206	0.52	0.09	127.3	0	0	0	1	3	3
1	1	1	43	138	94	123	10	32.5	2.06	1.5	2.09	1.19	0.73	3.54	188	4.35	40	3.8	1	0	1	8.67	22.86	259	0.44	0.05	160.6	1	0	0	4	17	1
1	1	1	33	116	86	117	4.4	40.3	0.68	1.34	1.22	0.96	0.4	3.7	188	2.94	40	2.2	1	0	0	7.6	19.33	176	0.78	0.07	169.5	0	0	0	39	48	3
1	1	1	32	107	60	103	3.2	33.7	1.49	1.11	1.81	0.78	0.67	6.22	187	3.7	42	3.1	1	1	1	8.91	20.43	58	0.58	0.12	161.2	0	0	0	10	4	3
1	1	1	29	94	64	103	6	32.6	1	0.73	2.23	0.65	0.8	6.03	187	3.59	34	2.7	1	0	0	8.48	20.44	370	0.76	0.25	209.9	0	0	0	3	3	3
1	1	1	53	124	85	117	8.5	33	2.49	1.2	3.44	0.95	1.21	3.4	186	5.94	53	3.6	1	0	0	8.82	17.6	154	0.98	0.19	111.3	0	0	0	14	1	2
1	1	1	59	115	80	96	3.6	34.6	1.29	1.08	2.71	0.86	0.74	4.35	184	4.46	47	6.2	1	0	0	8.41	15.24	248	1.3	0.29	125.1	0	1	1	90	106	2
1	1	1	40	87	63	120	3.7	39.5	1.44	1.42	3.2	1.16	0.85	3.91	184	5.03	66	5.6	1	0	0	8.41	23.44	155	1.38	0.29	91.5	1	0	0	7	12	3
1	1	1	36	106	78	111	2.3	38.1	1.58	1.46	2.22	1.17	0.7	3.7	184	4.37	46	2.8	0	0	0	8.45	21.83	228	0.66	0.14	141.7	0	0	0	5	0	3
1	1	1	36	121	70	116	2.5	38.9	0.81	0.88	1.79	0.73	0.55	3.89	183	3.18	38	2.7	0	0	0	7.83	22.31	160	0.72	0.08	176.7	0	1	1	4	7	3
1	1	0	15	115	61	150	6.1	44.7	0.51	1.31	2.17	0.98	0.6	5.39	214	3.78	51	4.6	0	0	0	7.69	18.31	29	0.89	0.08	202.6	1	1	1	18.5	4	3
1	1	1	51	128	72	107	5.4	33.4	0.46	0.97	2.43	0.77	0.73	3.91	183	3.78	45	4.5	1	0	0	7.27	20.94	321	1.02	0.18	135.4	1	0	0	2	0	1
1	1	1	25	139	71	79	5.5	31.9	1.5	1.21	2.34	0.87	0.75	4.77	182	4.24	31	5.5	1	0	0	8.65	18.36	230	0.98	0.13	240.7	0	0	0	1	0	1
1	1	1	24	90	66	83	4	38	0.84	1.35	1.76	1.05	0.55	5.56	182	3.5	43	2.7	1	1	0	8.22	20.81	65	1.05	0.27	166.3	0	0	0	984.7	4	2
1	1	1	40	112	85	100	7.1	37.1	1.03	1.27	2.42	0.94	0.74	4.23	180	4.08	41	4	1	0	0	8.15	19.72	336	1.29	0.13	158.4	0	0	0	3	0	2
1	1	1	32	131	82	121	5.3	39.6	0.86	0.73	2.3	0.63	0.8	4.65	179	3.45	35	3.6	1	0	0	8.07	20.43	331	0.88	0.11	199	1	0	1	1	4	2
1	1	0	36	108	64	101	0.6	28.4	2.24	0.95	3.12	0.79	1.12	6.59	210	5.02	40	3.8	1	0	0	9.37	21.51	55	0.54	0.13	166.5	0	0	0	1.3	1.3	2
1	1	1	57	120	71	116	3.9	38.4	0.51	1.44	3.3	1.1	0.99	3.31	178	5.08	46	6.4	1	0	0	7.2	15.52	72	0.66	0.11	129.1	0	1	1	1	1	3
1	1	1	50	127	85	105	8.3	36.9	1.2	1.2	2.22	0.98	0.73	4.21	177	4.01	42	3.4	0	1	0	8.3	14.42	438	0.87	0.13	147.3	0	0	0	3.3	35.6	2
1	1	1	37	101	63	95	2.6	38.8	1.67	1.63	2.3	1.17	0.74	4.19	177	4.47	82	9.2	1	0	0	8.63	16.33	80	1.08	0.21	72.3	0	1	0	175.6	4	2
1	1	0	27	140	86	145	12.2	33.7	2.68	1.28	1.81	1.23	0.67	5.82	207	4.07	57	7.5	1	0	1	9.43	22.49	129	0.37	0.01	158.1	1	1	1	3	0	2
1	1	1	27	112	86	91	2.5	34.2	3.02	1.01	1.99	0.98	0.69	4.47	176	3.95	44	3.1	1	0	0	9.28	18.29	171	0.4	0.03	158.2	1	0	0	4.5	0	2
1	1	1	57	120	76	89	4.5	34	1.18	0.72	2.35	0.73	0.87	5	174	3.65	34	3.7	1	0	1	8.46	25	325	1.42	0.28	183	0	0	0	1.3	0	4
1	1	1	32	110	86	104	3.7	36.2	0.93	1.75	2.21	1.24	0.72	5.55	172	4.34	50	5.3	1	0	0	8.32	17.75	108	0.91	0.21	131.8	0	1	1	25.3	1.3	3
1	1	1	31	93	59	72	2.7	30.1	1.32	0.62	2.27	0.56	0.82	6.08	172	3.67	26	2.8	1	0	1	8.76	20.45	184	0.29	0.02	282.2	0	0	0	22.4	4	3
1	1	1	15	104	57	85	1.3	34.4	1.05	0.55	2.05	0.44	0.74	6.5	172	3.31	33	4.7	1	1	0	8.6	19.9	76	0.32	0.01	248.4	0	0	0	0	0	2
1	1	1	14	90	60	115	4.2	36.1	1.61	1.11	1.56	0.78	0.53	4.48	171	3.38	36	2.6	1	0	0	8.66	15.43	150	0.31	0.01	227.8	1	0	0	1	5	3
1	1	0	21	103	53	111	12.7	37	1.65	0.91	2.56	0.87	0.72	5.37	204	4.19	34	5.4	1	0	0	8.86	16.71	374	1.21	0.24	302.1	0	0	0	6.6	1.3	1
1	1	0	72	107	69	88	2.9	29.6	1.15	0.7	1.66	0.6	0.63	4.16	204	3.11	48	3	1	0	0	8.25	21.3	279	1.07	0.34	158	0	0	0	2.6	0	4
1	1	1	58	101	66	127	1.6	28.7	1.59	0.84	2.8	0.64	0.96	6.67	171	4.64	41	3.8	1	0	1	9.04	17.34	110	0.64	0.19	146.9	0	0	0	138	40	1
1	1	1	26	97	61	106	8.3	37.6	2.12	1.3	2.81	1.05	0.82	3.72	170	4.88	34	5	1	0	1	8.75	25	27	0.75	0.04	214.6	0	0	0	9.2	232.3	3
1	1	1	19	128	76	84	2.9	34.5	1.89	1.13	2.98	0.83	1.03	4.82	169	5.09	52	7.2	1	0	1	8.89	14.69	264	0.49	0.03	140.1	0	0	0	1.3	0	3
1	1	1	48	103	61	68	5.1	42.1	0.64	1.45	2.17	1.04	0.65	4.45	168	3.88	44	6.2	0	0	0	7.73	23.01	188	0.79	0.05	140.7	0	0	0	1.4	0	3
1	1	1	65	106	85	96	2.6	32.6	1.02	0.81	1.73	0.65	0.54	6.22	167	3.12	36	5.3	1	0	0	8.53	22.83	145	0.42	0.01	166.8	1	0	0	2.6	2.6	2
1	1	1	29	108	76	156	4.5	33.7	0.88	0.48	2.36	0.88	0.85	5.22	164	4.96	36	2.1	1	1	0	8.21	20.09	96	0.69	0.12	196.5	0	0	0	456	6	3
1	1	1	28	98	62	113	5.2	37.5	0.44	1.59	2.17	1.06	0.65	3.29	163	4.15	48	4.4	1	0	0	7.05	15.43	184	0.77	0.17	142	0	0	0	17.2	4	3
1	1	1	36	116	67	115	7.1	42.6	1.2	0.86	3.34	0.83	1.12	4.87	163	4.82	47	3.1	0	0	0	8.45	23.37	269	0.79	0.18	138.3	0	0	0	4	6	2
1	1	1	36	97	55	88	4	32.7	0.87	0.38	0.48	0.42	0.25	4.81	162	1.36	35	3.2	1	0	0	8.11	21.37	261	0.99	0.16	194.3	0	0	1	114.8	4	0
1	1	1	32	101	64	154	11.9	37.1	0.75	0.98	1.31	0.77	0.5	4.58	162	2.83	43	4	1	1	0	7.91	17.07	384	1.48	0.14	156.9	0	1	0	0	0	3
1	1	0	41	116	84	127	10.8	33	1.16	1.13	2.08	0.97	0.83	5.92	199	3.89	30	4.2	1	0	0	8.61	21.79	159	1.34	0.16	226.1	0	0	1	13	441	3
1	1	1	28	111	71	126	2.1	45.9	0.73	1.18	1.88	0.92	0.57	4.18	161	3.56	40	4	1	0	0	7.8	17.31	156	0.82	0.1	175.3	0	1	1	9.6	5.3	3
1	1	0	65	110	65	86	3.9	29.4	1.12	2.13	2.71	1.48	0.83	4.39	197	5.24	45	9.3	0	0	0	8.27	19.61	88	0.6	0.04	173.8	0	0	1	23.8	29	2
1	1	1	31	110	70	117	1.5	35.3	1.67	0.76	1.99	0.76	0.63	3.84	160	3.47	36	2.5	1	0	0	8.54	21.63	103	0.79	0.12	193.9	1	1	1	65	18	2
1	1	1	45	104	72	98	2.1	32.2	2.11	0.76	0.87	0.72	0.34	3.79	158	2.26	41	3.1	1	0	0	8.76	17.33	143	0.21	0.01	154.7	0	0	0	46.2	10.6	2
1	1	1	38	120	70	116	8.1	34.4	0.78	0.97	2.63	0.79	0.72	5.53	156	4.13	49	2.6	1	0	0	8.14	21.48	172	1.14	0.18	130.3	0	0	0	17.2	116.2	2
1	1	1	39	133	87	115	4.6	32.2	0.69	1.48	2.34	1.03	0.76	4.11	155	4.32	37	3.5	1	0	0	7.72	18.47	301	0.61	0.17	179.3	1	0	0	3	1	0
1	1	1	61	96	56	86	1.3	28.8	1.53	0.37	0.91	0.52	0.54	4.88	155	1.93	45	3.1	1	0	0	8.69	20.96	132	0.84	0.15	130.6	0	0	1	1.3	0	3
1	1	1	47	119	79	121	12.1	37.4	1.02	1.78	3.13	1.39	0.89	5.57	154	5.52	32	5.8	1	0	0	8.42	22.35	225	0.77	0.06	204.1	1	0	0	15	1392	1
1	1	1	26	108	70	111	3.6	44.3	0.84	1.95	2.15	1.29	0.53	4.1	153	4.39	54	5	1	0	0	7.92	18.49	182	0.91	0.13	125.8	0	0	0	46	5	2
1	1	1	18	91	66	105	4.2	37.5	0.88	1.18	1.4	0.78	0.44	4.24	152	3.04	38	3.7	1	0	0	8	16.38	166	1	0.21	203.4	0	0	0	2	1	3
1	1	1	32	109	67	70	2.3	33	0.7	1.78	2.77	1.04	0.81	5.02	152	4.93	40	4.5	0	0	0	7.94	17.19	222	0.73	0.16	170.6	1	1	1	2	4	2
1	1	1	55	113	58	83	9.8	34.2	1.74	1.19	2.49	1.2	0.81	4.14	151	4.49	80	9.2	0	0	0	8.66	18.08	552	1.32	0.27	68.7	0	0	0	6820	7772	3
1	1	1	31	101	75	83	2	40.5	1.44	0.99	1.69	0.94	0.51	4.26	149	3.12	41	3.5	1	0	0	8.49	22.6	64	0.34	0.01	166.8	0	1	1	34	3146	3
1	1	1	54	141	72	81	11.3	30.4	1.32	0.67	1.07	0.67	0.52	4.92	149	2.46	259	8.4	0	0	0	8.55	16.89	145	0.66	0.3	17.8	0	0	0	174	89	3
1	1	1	48	101	88	68	3.6	33.3	1.42	1.48	1.98	1.23	0.73	6.15	148	4.11	29	5.9	1	0	1	8.85	20.81	177	0.43	0.06	227.7	0	0	0	11	6	2
1	1	1	36	103	71	112	3.1	35.7	0.73	1.87	2.26	1.23	0.6	4.02	147	4.4	63	3.4	1	0	0	7.76	18.36	227	1	0.19	98.6	1	0	0	3	3	2
1	1	1	59	90	50	106	7.4	34.1	1.5	1.62	2.93	1.31	0.86	4.39	147	5.26	39	4.2	1	0	0	8.57	20.81	110	0.73	0.04	155.1	0	1	1	1525	6	1
1	1	1	28	125	86	124	5.4	37.6	1.37	0.35	2.46	0.49	0.93	6.56	146	3.97	29	3	1	0	0	8.88	24.01	361	1.28	0.12	254	1	0	0	82	3	0
1	1	1	23	117	80	119	8.3	39.1	0.39	0.96	1.72	0.68	0.54	5.63	146	3.02	37	2.3	1	0	0	7.47	16.77	212	0.7	0.12	199.6	0	0	0	2	2	2
1	1	1	19	113	68	107	2.5	36.6	0.7	0.95	2.8	0.71	0.82	5.02	144	4.37	42	3.6	1	1	0	7.94	16.94	153	0.6	0.2	179.2	0	1	0	5	4	2
1	1	0	60	97	64	84	7.5	30.6	0.77	1.17	2.04	0.83	0.65	5.04	188	3.71	45	6	1	0	0	8.04	21.11	477	0.76	0.07	176.6	1	1	1	390	3	3
1	1	1	36	124	89	104	2.9	38.7	0.77	1.32	0.97	1.06	0.35	3.85	144	2.52	55	4	1	1	0	7.77	20.12	121	0.71	0.1	115.3	0	1	1	11	4	1
1	1	0	38	111	66	114	4	33.2	3.07	1.05	1.45	0.8	0.63	5.6	188	3.46	55	5.5	1	0	0	9.53	18.31	167	0.46	0.12	153.7	0	0	0	31	10	0
1	1	1	40	129	76	98	3.2	35.7	0.83	1.11	1.71	0.86	0.59	5.71	143	3.23	32	2.6	1	0	0	8.24	20.55	216	0.5	0.02	210.9	1	0	0	1	2	2
1	1	1	38	122	69	123	4.9	38.8	1.12	1.22	1.65	1	0.55	4.27	142	3.43	38	3.1	1	0	0	8.25	19.53	184	0.75	0.11	174.8	1	1	1	19	15	0
1	1	1	53	112	73	103	3	32.2	1.48	1.78	3.11	1.1	1.16	4.26	142	5.64	39	3.4	1	0	0	8.52	13.62	337	1.17	0.26	158.5	0	0	0	5	1	0
1	1	1	52	96	57	109	6.6	36.9	0.6	1.05	2.61	0.93	0.74	5.14	141	4.06	42	5.4	1	0	0	7.81	18.43	38	0.81	0.07	146.1	0	0	0	44	17	3
1	1	0	39	138	80	145	3.9	41.9	1.93	0.91	2.46	0.84	0.77	4.14	181	4.17	59	3.9	0	0	0	8.76	24.49	221	1.17	0.29	141	0	1	0	94	8	2
1	1	1	47	131	68	106	8.7	42.3	2.36	0.74	1.27	0.86	0.49	3.82	138	2.82	51	3.8	1	0	1	8.88	21.34	282	0.6	0.01	119.2	0	0	1	15	2	2
1	1	1	34	94	62	108	4	28.7	1.73	1.23	3.68	0.88	1.31	5.37	138	6.04	41	2.9	0	0	1	8.91	17.22	106	0.5	0.05	163.7	0	0	0	1	2	3
1	1	1	31	125	78	132	4.1	38.4	1.2	2.07	2.82	1.25	0.88	5.26	137	5.57	47	5.1	0	0	1	8.52	20.19	161	0.87	0.38	142.5	0	0	1	187	2	1
1	1	1	18	107	61	59	1.6	30.3	1.24	0.62	1.71	0.54	0.7	6.75	135	3.24	54	6.5	0	0	0	8.81	17.22	156	0.81	0.29	135.6	0	0	0	5	4	4
1	1	1	51	129	81	142	8.9	35.5	4.78	1.83	3.43	1.63	1.13	4.93	134	6.6	37	5.4	0	0	0	9.84	22	195	1.36	0.2	169.8	0	0	0	8	4	0
1	1	1	53	95	60	99	6.2	34.8	0.75	0.93	1.07	1.02	0.37	4.03	134	2.35	39	6.6	0	0	0	7.79	16.41	154	0.9	0.12	158.5	0	0	0	16	17	0
1	1	1	26	99	65	102	6.8	43.5	0.64	0.74	2.15	0.71	0.75	5.26	134	3.35	37	1.9	1	0	0	7.89	19.83	657	0.94	0.22	194.7	0	0	0	6	1	4
1	1	1	27	101	71	107	8.4	33.5	1.65	0.51	2.58	0.55	0.92	5.91	132	3.95	33	6.1	1	0	1	8.96	20.51	386	0.95	0.15	220.4	0	0	0	31	659	2
1	1	1	46	134	78	123	5.3	26.7	0.61	1.13	1.47	0.8	0.45	2.87	132	2.98	38	2.6	1	1	0	7.24	20.43	119	0.6	0.1	168.1	0	0	0	4	1	2
1	1	0	45	123	74	121	2.8	32.9	1.24	0.61	1.88	0.65	0.63	6.26	167	3.36	48	4.2	1	0	0	8.73	23.12	133	0.42	0.08	173.8	1	0	0	8	9	2
1	1	1	34	111	85	83	3.1	27	1.66	0.71	2.74	0.67	1.03	4.64	129	4.45	56	4.4	0	0	0	8.72	18.73	234	0.52	0.1	114.3	0	0	0	11	14	0
1	1	0	44	113	70	113	5.1	25.6	2.24	0.65	2.51	0.71	0.89	3.86	156	4.1	53	4.8	1	0	0	8.84	18.17	199	0.8	0.33	155.7	1	0	0	11	4	1
1	1	1	21	109	81	102	5.8	33	1.44	1.47	2.41	1.01	0.72	6.73	129	4.54	34	5.2	1	0	1	8.95	19.22	209	0.48	0.08	224.1	0	1	1	9	8	0
1	1	1	25	125	75	128	10	28.8	4.33	1.32	2.05	0.85	1.12	6.22	128	4.9	17	4.5	1	0	0	9.97	14.88	170	1.19	0.3	481.4	0	0	0	3.2	1	3
1	1	1	37	125	88	92	4.4	31.5	1.79	1.45	1.46	1.37	0.61	5.13	127	3.85	35	4.9	1	0	1	8.9	19.13	115	0.41	0.03	193.2	0	1	1	16	398	2
1	1	1	36	128	87	76	2	37.6	1.02	1.28	1.96	1.11	0.5	4.17	126	3.82	47	5.4	1	1	0	8.13	24.22	189	1.09	0.09	138.3	1	1	1	27	4	2
1	1	1	26	91	63	116	2.7	35.5	1.12	0.66	2.29	0.63	0.85	5.49	125	3.46	36	2.7	1	0	0	8.5	19.53	232	0.65	0.16	199.4	1	0	0	6	10	3
1	1	0	14	138	95	123	2.7	33	1.79	0.5	2.57	0.55	0.99	4.52	132	3.94	36	5	1	0	0	8.77	18.75	173	0.43	0.15	302.8	1	0	0	13	36	3
1	1	1	35	115	67	119	5	38.3	0.73	1.32	2.11	1.05	0.68	4.69	125	3.52	39	3.4	1	0	0	7.91	19	185	0.86	0.21	171.5	1	0	0	4	117	2
1	1	1	34	107	60	115	3.9	38.4	1.2	1.14	2.08	1	0.62	3.99	123	3.53	40	4.3	0	0	0	8.25	18.75	235	0.71	0.13	168.5	1	1	1	32	13	3
1	1	1	24	139	92	129	4	35.9	0.9	0.69	1.97	0.69	0.61	4.26	116	3.11	40	3.4	0	0	0	8.02	22.48	324	0.74	0.09	180.8	1	0	0	227	11	1
1	1	1	31	94	62	104	5.3	27.1	1.13	0.18	0.93	0.25	0.53	4.63	116	2.04	42	4.2	1	0	0	8.34	19.95	127	1.14	0.3	162.3	0	0	0	2.2	1	1
1	1	1	17	119	79	79	13.7	27.5	1.33	0.46	1.76	0.46	0.83	6.06	116	3.07	41	4.6	1	0	0	8.77	18.36	220	0.41	0.03	188.5	0	0	0	1	3	3
1	1	1	34	107	67	126	6.8	39.7	0.75	0.88	2.74	0.75	0.9	4.86	114	4.19	48	3.3	1	0	0	7.97	18.8	369	1.15	0.42	136.5	0	0	0	38	1	1
1	1	1	24	121	69	119	3	39.3	2.25	0.82	2.45	0.77	0.79	4.1	114	4.14	44	3.6	1	0	0	8.9	24.22	218	1	0.15	162	0	0	0	1.5	1	0
1	1	1	46	101	73	115	3	39.9	1.09	0.92	1.85	0.87	0.59	3.63	112	3.3	41	2.4	0	0	0	8.06	17.53	77	1.12	0.24	154	0	1	1	41	6	2
1	1	1	26	112	75	127	7.8	44.8	0.91	1.38	2.44	1.01	0.67	6.04	111	4.13	43	4.6	1	0	0	8.38	21.03	53	1.01	0.16	163.7	0	0	0	1	1	3
1	1	1	42	108	68	121	9.1	33.3	0.75	1.05	2.61	0.78	0.85	5.38	109	4.18	39	4.6	1	0	1	8.08	23.31	292	0.92	0.25	166.2	0	0	0	24	2	3
1	1	1	26	107	70	143	5.1	33.6	1.32	1.31	1.58	1.23	0.58	3.87	97	3.41	33	4.7	1	1	0	8.31	17.78	377	0.9	0.2	222.1	0	0	1	5	14	3
1	1	1	32	110	46	97	7.9	33.2	0.94	1.19	1.5	0.88	0.55	4.53	61	3.2	37	4.7	1	0	1	8.13	18.9	195	1.01	0.25	186.6	0	0	0	1	1	0
1	1	1	65	127	49	66	3.7	8.7	0.64	0.64	0.72	0.44	0.31	2.55	44	2.09	31	2.6	0	0	0	7.17	25	8	0.76	0.17	198.2	0	0	0	2	0	1
1	2	1	32	103	79	137	10.2	26.4	1.64	1.83	6.59	1.58	1.94	5.15	3682	9.41	50	4.9	1	0	0	8.81	21.6	255	0.75	0.05	131.8	0	0	1	9	9	1
1	2	1	47	126	81	73	2.5	17.8	4	1.07	3.35	0.97	0.96	3.63	2117	6.25	437	20.4	1	1	0	9.36	18.31	92	0.47	0.08	10	1	0	0	36	3	0
1	2	1	52	135	90	76	10.7	42.4	1.27	1.17	1.2	0.96	0.47	3.25	866	2.93	548	38.5	0	0	0	8.1	25	116	0.65	0.1	7.5	0	0	0	1.3	0	0
1	2	1	17	140	93	64	11.5	25.9	2.15	1.17	2.57	1.07	0.87	6.39	733	5.86	115	18.9	1	0	0	9.3	19.33	256	0.5	0.04	57.3	1	0	0	66	0	2
1	2	1	33	103	56	85	7.8	27.9	1.81	0.78	1.94	0.8	0.69	5.26	732	3.59	214	16.9	0	1	1	8.93	19.14	108	0.35	0.07	24.5	1	0	0	2	3	3
1	2	1	37	110	73	113	5.4	36.4	5.85	0.95	2.69	0.99	1.24	4.97	722	5.53	95	10.9	0	1	0	10.05	21.48	141	0.92	0.25	61	1	0	0	3	6	1
1	2	1	55	121	83	61	2.7	23.5	2.8	0.24	1.81	0.47	0.9	2.98	704	3.74	297	29.8	1	0	0	8.8	25	23	0.78	0.31	15.1	0	0	0	3	2	1
1	2	1	59	107	56	79	2.5	26.1	3.56	1.11	4.26	1.07	1.44	4.27	688	6.49	132	18.8	1	0	0	9.4	21.48	89	0.48	0.05	38	1	0	0	2	1	3
1	2	1	50	132	85	112	9.3	30.9	1.39	1.61	3.58	1.22	1	4.05	685	6.01	68	8.4	1	0	0	8.41	24.32	227	1.4	0.34	84.5	1	1	0	18.5	7.9	3
1	2	0	28	135	100	112	2.8	13.9	1.54	0.58	1.56	0.69	0.57	4.59	1919	2.8	204	21.8	1	1	0	8.64	20.04	109	0.38	0.07	36	1	1	1	252	326	3
1	2	1	30	116	67	69	1.8	38	1.26	1.24	1.26	1.05	0.46	3.57	685	2.94	510	24.1	1	1	0	8.18	16.02	120	0.69	0.2	9.2	0	0	0	11	6	3
1	2	1	35	110	79	153	6.4	35.5	1.47	0.64	1.77	0.75	0.74	4.01	684	3.04	80	8.4	1	0	0	8.45	17.15	80	0.82	0.19	75.3	0	0	0	30	2	3
1	2	1	23	134	70	110	5.1	18.4	1.28	1.37	3.79	1.2	1.04	4.89	684	5.59	170	19.5	1	0	0	8.51	19.95	254	0.45	0.09	34.3	1	1	1	4	0	3
1	2	1	66	121	70	109	3.4	30.5	2.66	1.34	3.32	1.26	1.1	4.61	672	5.64	95	13.9	1	1	1	9.19	16.41	210	0.71	0.2	54.3	1	0	0	4	8	3
1	2	1	23	129	81	50	2	27.5	3.04	1.2	3	1.09	1	5.53	670	5.44	87	11.9	1	1	0	9.5	16.22	18	0.33	0.02	74.4	0	1	0	16	1	3
1	2	1	29	109	71	78	5.2	20.2	2.78	0.64	2.89	0.74	0.92	5.57	669	4.97	218	22.7	1	1	1	9.42	17.87	126	0.16	0.02	24.6	1	1	1	13.2	29	3
1	2	1	31	122	90	94	4.9	26	2.37	0.8	4.29	1.06	1.69	4.2	666	6.98	166.2	8.9	0	0	0	8.98	18.44	184	0.34	0.05	40.4	1	1	0	6	3	3
1	2	1	26	138	85	68	8.2	38.3	1.8	0.82	1.09	0.78	0.43	5.04	658	2.56	46	4.7	1	0	0	8.89	22.41	157	0.74	0.1	151.4	0	0	0	20	123	3
1	2	1	64	100	71	80	8.7	29.2	0.94	0.55	2.48	0.53	0.85	6.57	654	3.72	102	10.9	1	0	0	8.5	25	185	0.91	0.16	50.3	1	0	0	34	94	2
1	2	1	53	118	67	72	1.8	24.1	0.98	1.37	2.29	0.99	0.66	6.34	652	4.08	209	20.4	1	0	1	8.51	17.71	39	0.22	0.06	22.8	1	0	0	16	3	2
1	2	1	52	134	79	67	1.4	22.8	1.19	0.76	1.28	0.8	0.43	4.13	651	2.61	131	18.1	1	1	0	8.27	19.61	28	0.79	0.22	39.3	0	1	1	23.8	6.6	3
1	2	1	35	136	90	75	4.7	34.2	3.62	0.92	3.58	0.94	1.14	3.57	651	6.06	736	25.6	1	0	1	9.24	21.22	261	0.48	0.11	5.8	1	0	0	3.3	0	3
1	2	1	46	132	83	91	5.3	35.5	1.66	0.86	1.79	0.78	0.61	4.09	643	3.4	235	22.4	1	1	0	8.6	20.7	168	0.81	0.12	20.5	1	1	1	457	203	3
1	2	1	36	121	80	67	9.3	32.2	3.45	0.49	6.76	0.85	2.32	3.68	640	10.1	53	15.7	0	1	0	9.22	17.8	94	1.59	0.25	119.7	1	0	0	370	5	3
1	2	1	41	140	90	88	8.7	32.5	2.74	0.98	3.24	0.88	0.97	3.75	640	5.31	261	18.7	1	1	0	9.01	21.48	197	0.78	0.17	18.6	1	0	0	53	3	1
1	2	0	30	131	78	80	13.5	30.3	1.36	1.31	2.48	0.99	0.89	5.87	755	4.63	364	34	1	0	1	8.76	24.57	214	0.6	0.08	18.2	1	1	1	34	4	1
1	2	1	33	140	84	82	6.3	23.8	2.53	1.26	3.35	1.05	1.09	6.06	637	5.69	124	29.7	1	0	1	9.41	24.38	92	0.45	0.09	45.9	0	1	0	90	3	3
1	2	1	29	138	73	82	3.7	31.3	1.83	0.86	1.45	0.78	0.6	4.89	637	3.17	37	9.5	1	1	0	8.87	20.44	112	0.41	0.03	190.4	1	0	0	1	28	3
1	2	1	42	87	57	80	2.4	30.7	1.74	0.86	1.38	0.81	0.54	4.1	633	3.1	82	7.5	1	1	0	8.65	18.82	110	0.44	0.1	70.5	1	1	1	10.6	13.2	1
1	2	0	29	115	80	81	8.4	20.7	1.74	0.98	3.76	0.9	1.25	6.41	703	5.69	192	31.4	1	1	1	9.09	21.5	278	0.71	0.12	38.1	1	1	0	48	2	3
1	2	1	39	123	85	66	4.6	22	1.99	0.39	2.27	0.52	0.97	4.58	630	3.89	194	8.5	1	1	0	8.89	21.09	187	0.31	0.02	26.5	1	1	1	14.5	60.7	2
1	2	1	62	144	64	86	5.4	35.2	3.66	1.13	2.27	1.02	0.79	4.39	620	4.68	246	12.4	0	0	1	9.46	23.07	226	0.84	0.16	18.3	0	0	0	12	35	0
1	2	1	44	135	96	84	5.3	25.1	1.94	1.55	3.13	1.23	1.06	3.58	619	5.39	148	14	1	0	1	8.62	18.66	177	0.25	0.03	35.3	1	0	0	8897	6	2
1	2	1	14	135	81	93	4.5	22.7	6.8	1.14	7.74	0.96	1.97	4.09	616	10.92	70	6.7	0	1	0	10.01	20.89	216	0.4	0.1	105.8	0	0	0	31.7	0	3
1	2	1	43	111	76	103	5.7	36	0.85	0.43	1.09	0.38	0.47	5.24	614	2.03	92	13.3	1	0	1	8.17	23.46	89	0.55	0.09	61.4	0	0	0	13	16	3
1	2	1	36	124	80	79	5.9	29.3	0.8	1.36	1.54	1.19	0.52	4.57	603	3.22	136	12	0	0	1	7.98	15.63	9	0.81	0.13	40.6	0	0	0	19.8	4	3
1	2	1	32	108	81	82	6.3	33.6	0.68	1.37	1.72	1.03	0.48	3.34	603	3.41	245	12.3	1	1	0	7.5	18.03	337	0.71	0.22	21.1	0	0	0	157	3246	1
1	2	1	16	89	52	75	1.9	22.8	2.56	0.83	1.43	0.77	0.63	3.84	600	3.46	57	8.9	1	0	1	8.97	22.56	98	0.18	0.01	130.5	1	0	0	544	1	1
1	2	1	18	138	93	122	5.2	37.4	2.96	1.21	3.8	1.13	1.21	3.72	589	6.02	51	8.3	1	1	0	9.08	20.54	213	1.3	0.23	144.8	0	1	0	4	2	3
1	2	1	25	134	90	110	6.7	29	4.48	1.13	7.38	1	2.09	4.03	588	10.65	95	10.5	0	0	1	9.57	24.22	216	0.75	0.13	66.1	1	0	0	7	2	3
1	2	1	27	135	95	80	6.3	26.8	2.21	0.94	3.56	0.83	1.1	4.4	586	5.35	167	19.9	1	1	0	8.96	21.83	293	0.37	0.08	33.9	1	0	0	19	2	3
1	2	0	22	128	69	86	2.9	23.7	1.73	0.88	2.67	0.88	0.85	4.08	690	4.3	76	5.6	1	0	0	8.63	20.86	243	0.42	0.27	118.3	1	0	0	1	1	4
1	2	1	49	143	89	74	2.2	23.4	2.45	0.98	3.17	0.77	1.19	3.91	584	5.5	194	9.1	1	1	0	8.94	23.62	48	0.6	0.16	25.3	1	0	0	1.3	0	3
1	2	1	33	127	86	169	9.2	33.3	1.12	1.05	3.16	0.87	1.02	5.47	583	4.72	64	6.3	0	1	0	8.49	17.79	183	0.63	0.07	98.5	0	1	0	2450	960	2
1	2	1	19	122	72	79	4.4	31.5	5.41	0.66	2.07	0.66	0.88	3.99	581	5.04	73	13.2	1	1	0	9.75	22.49	201	0.24	0.03	94.7	1	0	0	6	3	2
1	2	1	55	137	78	127	4.9	28.3	2.1	2.17	7.39	1.62	2.06	6.97	576	10.47	138	15.5	1	1	0	9.36	23.62	96	0.42	0.14	36.6	1	0	0	17	6	3
1	2	1	26	116	87	106	9.9	30.7	0.95	1.3	3.41	0.9	0.89	4.7	571	5.14	74	6.8	1	0	1	8.18	22.18	332	0.63	0.11	87.5	1	1	0	3	27	3
1	2	1	21	107	72	102	5.2	28.2	2.18	0.25	2.77	0.43	1.06	3.76	569	4.35	66	5.6	1	0	0	8.78	20.07	292	0.25	0.02	104.2	1	1	1	16	17	3
1	2	1	27	129	73	82	5.4	21	1.67	1.19	6.35	0.94	1.68	4.1	567	8.6	62	10.2	0	0	0	8.6	19.96	186	0.52	0.08	106.5	0	0	0	39.6	5.3	3
1	2	1	25	126	96	99	0.7	26.3	2.2	1.87	3.97	1.36	1.17	5.92	563	6.73	87	19.6	0	1	0	9.25	20.55	57	0.25	0.09	73.2	1	1	0	0	0	3
1	2	1	22	132	75	102	6.3	31.2	1.28	1.25	3.24	0.9	0.98	4.16	562	5.13	503.5	30.7	0	0	0	8.35	21.48	87	0.61	0.15	7.5	0	0	0	11	2	3
1	2	0	21	144	93	116	2	31.4	1.27	0.92	2.28	0.72	0.69	4.94	687	3.91	168	23	0	0	0	8.52	22.79	45	0.22	0.02	47.8	0	1	1	429	588	2
1	2	1	38	128	79	73	7.2	19.6	4.14	1.07	4.63	1.02	1.51	3.98	562	7.72	155	17	0	1	1	9.48	23.73	135	0.56	0.14	34.5	0	0	0	33	2	1
1	2	1	37	133	97	44	2.1	24.5	2.82	1.45	2.93	1.16	1.01	4.54	562	5.29	88	9.1	0	1	0	9.23	20.7	364	0.31	0.01	66.7	1	1	1	57	319	2
1	2	1	26	140	100	102	12.3	28.6	4.33	1.74	2.77	2.16	1.35	5.13	560	6.18	106.8	12.7	1	0	1	9.78	22	30	0.64	0.04	64.8	0	0	0	28	47	2
1	2	1	28	118	74	83	2.4	28.7	1.68	0.5	3.12	1.07	0.8	6.7	557	7.46	129	25.9	1	1	0	9.1	17.78	41	0.59	0.12	45.4	1	0	0	132	10	2
1	2	1	51	132	72	91	4.3	35	1.19	1.11	1.13	0.94	0.35	5.22	549	2.74	555	25.1	1	1	0	8.51	22.49	148	0.75	0.14	7.5	0	0	0	4	3	2
1	2	1	56	139	91	66	5.3	29.4	1.36	0.87	3.32	0.9	0.95	5.01	545	4.99	985	39.4	1	0	0	8.6	18.82	138	0.63	0.21	3.8	0	0	0	9	6	3
1	2	1	49	130	80	68	2.4	33.2	0.83	0.81	1.05	0.59	0.39	4.37	541	2.25	371	22.3	1	0	0	7.97	25	71	0.62	0.05	12	0	0	0	7	10	3
1	2	1	37	116	65	121	3.9	19.2	2.95	1.17	4.47	1.53	1.3	4.06	541	6.7	105	9.7	1	0	1	9.16	23.44	96	0.72	0.09	54.4	0	0	0	33	13	2
1	2	1	16	122	82	79	6.6	26.7	2.49	0.71	2.69	0.73	0.89	5.27	539	4.41	107	15	1	0	1	9.26	19.13	165	0.29	0.01	63.1	1	0	0	3	1	3
1	2	1	41	128	73	75	3.9	28.8	2.07	2.14	2.17	1.57	0.83	4.39	536	4.99	74	16.6	1	0	0	8.89	18.52	12	0.99	0.25	79.8	0	0	0	2	13	2
1	2	1	38	132	74	95	4.4	35.1	0.95	1.49	2.91	1.1	0.8	4.28	533	4.66	106	11.6	0	1	0	8.08	18.83	250	0.85	0.35	53.5	1	0	0	1.3	0	3
1	2	1	31	97	55	107	30.4	29.2	3.05	0.53	0.77	0.73	0.7	5.51	531	3.11	163	13.1	1	0	0	9.5	25	79	0.49	0.1	33.9	0	0	0	4	5	2
1	2	1	16	144	95	57	12.4	27	1.08	0.68	2.1	0.63	0.78	6.28	531	3.54	87	15.1	1	1	0	8.6	23.51	259	0.38	0.02	80.1	0	0	0	11	1	1
1	2	1	30	127	83	88	21.2	22	3.94	0.87	4.18	1.01	1.45	4.94	531	6.68	71	11.6	1	0	1	9.65	24.48	304	0.24	0.01	89.1	0	0	0	2.6	1.3	3
1	2	1	15	104	67	100	3.9	18.1	4.18	0.55	3.84	0.64	1.35	4.1	531	6.37	131	14.8	1	1	0	9.52	22.61	154	0.33	0.03	50.6	1	1	1	16	44	3
1	2	1	25	117	86	82	2.4	31.6	2.26	0.88	3.31	0.78	1.07	3.95	530	5.37	82	5.9	1	0	0	8.87	21.72	238	0.42	0.05	78.3	1	0	0	7	1	1
1	2	1	59	140	70	106	4.9	41.1	1.73	1.64	2.42	1.19	0.75	3.8	529	4.66	77	8.6	1	0	0	8.56	18.37	114	0.96	0.15	70.8	0	0	0	1	1	1
1	2	1	55	128	93	98	5.9	26.7	1.55	0.5	1.63	0.62	0.67	4.42	528	3	68	7.1	0	0	0	8.61	20.47	30	0.41	0.05	82.8	1	0	0	16	10	3
1	2	0	28	124	78	75	6	32.1	1.41	0.87	3.04	0.88	0.95	4.3	632	4.63	715	27.5	1	0	1	8.48	17.69	164	0.88	0.17	6.3	0	0	0	2	2	3
1	2	1	23	105	60	69	5.6	30.2	1.4	0.96	2.48	0.66	0.83	4.87	523	4.06	82	9.4	1	0	0	8.6	18.29	40	0.25	0.03	79.7	1	1	1	116	12	2
1	2	1	21	119	68	87	4.8	32.8	1.52	0.98	1.3	0.99	0.42	4.12	523	3	94	8.4	1	0	0	8.52	16.02	154	0.29	0.01	69.3	1	0	0	13	7	3
1	2	1	41	132	94	93	6.3	25.2	3.46	1.09	3.6	0.98	1.13	4.28	523	6.05	95	11.9	0	1	0	9.38	22.59	198	0.29	0.05	59.8	1	0	0	8	8	3
1	2	1	70	118	68	77	7.1	35.1	1.74	0.87	1.57	0.75	0.61	3.62	522	3.33	163	18	0	1	0	8.52	19.49	201	1.06	0.28	28.8	1	0	0	15	7	4
1	2	1	32	144	98	93	8.2	25.5	4.2	1.76	4.22	1.53	1.39	4.37	521	7.2	70	4.9	1	0	1	9.59	22.76	178	0.6	0.08	89.4	1	0	1	3.3	101	3
1	2	1	37	133	74	120	4.6	35.3	3.4	0.84	1.82	1.15	0.73	3.71	520	4.08	46	4.7	1	1	0	9.22	24.22	247	0.96	0.18	140.9	0	0	0	2	6	3
1	2	1	60	84	46	151	4.1	34.8	1.59	0.88	1.51	0.76	0.64	5.99	519	2.9	67	12.5	1	0	0	8.93	18.07	118	0.97	0.24	82.8	0	0	1	1	1	1
1	2	1	27	111	73	86	4.8	23.7	4.13	1.54	3.03	1.61	1.27	6.19	516	5.91	112	8.3	1	0	1	9.92	21.15	91	0.55	0.18	53.8	0	0	0	50	5	3
1	2	1	58	121	61	81	7.5	25.2	1.72	2.24	2.81	1.44	1.05	3.85	513	6	97	12.3	1	0	1	8.57	20.13	77	0.52	0.08	54.4	1	0	0	4	4	3
1	2	1	21	116	81	142	3.6	33.7	1.33	0.85	3.16	0.76	0.98	5.57	513	4.56	62	5.9	1	0	1	8.68	24.97	82	0.81	0.12	112	0	1	1	19	177	3
1	2	1	44	138	77	93	2.7	38.6	2.33	1.63	2.7	1.3	0.88	5.39	511	5.17	104	8.8	1	0	0	9.21	20.34	65	0.82	0.16	52.8	0	0	0	5	2	3
1	2	1	27	123	80	107	6.9	34.3	3.65	0.61	2.6	0.68	0.93	3.82	511	4.56	80	12.3	1	0	1	9.32	21.08	149	0.15	0.01	79.3	1	0	0	15	3413	3
1	2	1	29	134	90	94	3.6	18.2	4.07	1.02	6.24	0.79	1.58	5.07	511	9	163	10.4	1	1	1	9.71	24.06	127	0.42	0.1	34.4	1	1	1	62	68.6	3
1	2	1	24	105	71	72	4.1	18.9	3.97	0.5	2.88	0.51	0.98	4.25	510	5.27	117	8.2	1	0	1	9.51	18.75	129	0.27	0.01	52.4	1	0	0	1.3	14.5	3
1	2	1	21	128	83	132	12.7	41.5	2.79	3.25	4.56	2.35	1.26	3.73	508	8.59	53	8.5	1	1	0	9.02	21.26	241	1.12	0.27	134.3	1	0	0	99	4	2
1	2	1	18	136	86	86	4.2	33.1	2.46	1.44	5.85	1.1	1.64	5.88	508	8.32	54	10.3	1	0	1	9.35	19.53	100	0.43	0.08	135.6	1	0	0	15	395	3
1	2	1	49	113	84	86	5	24.8	1.63	0.37	2.27	0.43	1	4.42	507	3.86	173	17.2	0	0	0	8.66	25	52	0.77	0.23	28.9	0	1	1	283	13	3
1	2	1	33	114	82	92	3.6	28.1	2.18	1.12	5.85	1.11	1.5	4.55	507	8.07	76	10.8	0	1	0	8.98	17.73	85	0.34	0.05	80.8	0	0	0	26.4	1.3	2
1	2	1	12	128	85	156	17.2	31	1.01	3.39	6.22	2.88	1.6	4.94	507	10.02	35	7.7	1	1	0	8.29	20.41	262	0.89	0.09	242.8	0	0	0	13	19	3
1	2	1	66	95	49	108	13.2	30.8	1.25	0.71	0.39	0.64	0.25	4.65	505	1.6	74	3	1	0	0	8.44	17.69	64	0.37	0.09	72.4	0	0	0	24	3	1
1	2	1	57	144	93	74	2.7	40.3	2.25	1.12	2.32	0.96	0.74	4.17	503	4.11	179	18.4	1	0	1	8.92	19.92	84	1.22	0.28	26.9	0	0	1	10	1	2
1	2	1	29	115	73	69	4.6	29.1	1.88	1.12	2.64	1.04	0.92	3.62	500	4.4	109	9.7	1	0	0	8.6	20.58	153	0.6	0.16	54.7	0	0	1	22	3	1
1	2	1	68	131	74	53	7	28.5	1.29	0.99	2.12	0.93	0.69	6.04	500	4.22	500	21.7	0	0	1	8.73	22.39	225	0.82	0.14	7.9	0	0	0	2	1	3
1	2	1	38	133	94	69	2.1	21.3	1.31	0.72	1.32	0.66	0.46	3.96	500	2.73	287	22.8	1	1	0	8.33	21.48	86	0.44	0.13	16.9	1	0	0	3	3	2
1	2	1	31	122	84	74	2.7	34.6	2.18	1.1	3.47	1	1.13	5.13	499	5.45	96	10	1	0	1	9.1	19.23	86	0.3	0.06	62.5	1	0	0	175	9766	4
1	2	1	20	127	88	93	4.1	28.5	1.48	0.96	3.07	0.84	1.09	5.58	498	4.83	123	11.9	1	1	0	8.79	21.86	60	0.3	0.01	51.3	1	0	0	2	0.7	2
1	2	1	46	124	82	127	4.4	25	1.91	1.21	5.96	0.97	1.8	3.77	498	8.21	81	9.1	0	1	0	8.65	24.65	170	0.61	0.13	70.2	0	1	1	18	71	2
1	2	1	29	137	92	66	1.8	23.1	1.58	0.97	3.59	0.89	0.92	4.12	498	5.36	92	9.4	1	0	0	8.55	21.63	85	0.3	0.05	66.5	1	1	1	356	179	2
1	2	0	44	128	100	129	10.6	23.6	1.83	0.41	1.77	0.68	0.85	4.99	596	3.54	57	10.5	1	0	0	8.89	23.38	175	0.36	0.09	143.2	0	0	0	365	17	2
1	2	1	17	96	66	107	4.4	30.6	2.09	1.11	3.62	0.97	1.27	4.15	497	5.63	40	3.3	0	1	0	8.84	24.84	201	0.72	0.13	193.9	0	1	1	11	7	3
1	2	1	49	114	60	78	0.8	29.6	1.28	0.56	1.94	0.5	0.71	6.16	495	3.31	79	7.6	1	1	1	8.75	22.41	74	0.25	0.01	71.3	1	0	0	53	44	2
1	2	1	35	142	89	83	7.3	39.3	1.42	1.73	2.08	1.09	0.57	3.68	494	4.39	712	27.5	1	1	0	8.33	18.59	210	0.58	0.17	6	0	1	1	1.3	0	3
1	2	1	26	116	75	81	3.1	28.8	2.36	0.48	2.66	0.64	0.92	3.85	493	4.35	65	6.1	1	0	1	8.89	22.22	12	0.33	0.03	101.6	0	0	0	19.8	0	3
1	2	1	31	108	77	102	4.6	39.4	1.95	1.4	2.9	1.35	0.87	3.9	492	4.97	42	2.9	1	0	0	8.71	24.17	288	1.1	0.1	162.3	0	0	0	23	13	3
1	2	1	43	128	73	98	3.7	34.5	1.58	0.9	2.12	0.73	0.73	4.86	491	3.75	60	8.2	1	1	0	8.72	23.43	116	0.29	0.01	100.6	1	1	1	45	168	2
1	2	1	49	125	67	79	1.8	38.5	0.78	1.4	2.18	0.97	0.66	4.48	490	3.88	155	12.8	0	1	0	7.93	21.91	47	0.7	0.21	32.8	0	0	0	60	136	0
1	2	1	59	112	63	136	7.7	35.5	3.76	1.27	2.11	1.54	0.66	3.89	489	4.76	64	8.4	1	0	1	9.36	21.23	208	0.65	0.01	87.6	1	0	1	3	61	2
1	2	1	27	130	89	68	18.8	28.8	1.62	0.4	1.38	0.43	0.74	6.97	489	2.97	73	10	1	0	1	9.1	20.19	197	0.12	0.01	88.2	1	0	0	2	0	3
1	2	1	30	115	74	98	8.2	21.3	3.81	0.72	3.7	0.86	1.11	4.99	489	6	86	7.3	1	0	0	9.63	21.9	261	0.65	0.11	71.4	1	0	0	1	99	3
1	2	0	26	109	60	78	2.7	35.3	0.96	0.9	2.15	0.81	0.74	4.68	592	3.54	116	8.6	0	1	1	8.18	17.92	182	0.52	0.14	70.2	1	1	1	36	20	3
1	2	0	32	138	98	85	5.2	30.9	1.69	0.78	2.23	0.76	0.65	4.39	588	3.68	73	6.9	1	0	1	8.68	23.51	189	0.45	0.04	114.8	0	0	0	15	95	3
1	2	1	28	139	97	121	13.8	35	1.19	1.32	5.95	1.1	1.58	4.55	487	7.63	103	9.9	1	1	0	8.37	24.09	250	0.94	0.23	58.8	0	0	0	6	30	4
1	2	1	18	134	89	136	15.5	23.2	2.48	1.86	5.18	1.51	1.63	3.29	487	8.16	54	6.9	1	1	0	8.78	21.48	462	0.87	0.14	135.6	0	0	0	49	5	2
1	2	1	22	134	100	82	3.4	16.1	4.4	1.27	9.42	1.01	2.21	4.39	486	12.71	130	15.3	1	1	1	9.64	20.94	220	0.34	0.06	47.2	1	1	1	45	61	2
1	2	1	55	144	81	89	5	31.1	2.2	0.99	2.58	0.94	0.93	4.05	485	4.36	467	32.3	1	0	0	8.87	23.12	131	0.81	0.32	9	0	1	1	59	2	3
1	2	1	18	109	77	137	4.6	33.7	3.28	1.33	5.02	1.1	1.53	5.94	485	8.23	79	11.7	1	1	0	9.65	20.45	255	0.4	0.1	87.4	1	0	0	10.6	0	3
1	2	1	42	120	74	86	5.3	33.5	1.22	0.95	2.38	0.75	0.81	3.78	484	4.24	89	5.3	1	0	0	8.21	21.62	151	1.15	0.24	64.1	1	1	1	7	6	2
1	2	1	50	136	87	77	5.6	26.9	2.48	0.87	3.09	0.76	1.09	4.38	484	5.06	103	9.5	1	0	1	9.07	20.31	135	0.29	0.02	52.3	0	0	0	5	6	3
1	2	1	24	111	77	104	4	32.7	1.12	1.33	2.43	0.98	0.66	4.72	481	4.22	50	3.5	1	0	0	8.35	22.86	199	0.19	0.02	139.8	1	0	0	45	16	3
1	2	1	25	106	62	58	9.5	29.6	1.92	0.53	2.33	0.61	0.78	3.78	479	3.92	113	11.7	1	0	0	8.66	16.8	426	1.36	0.32	54.1	1	1	1	16	90	2
1	2	1	59	108	77	76	10.9	34.9	1.2	0.84	1.38	0.68	0.6	6.78	479	2.81	155	16.7	1	0	1	8.78	23.15	26	0.72	0.07	31.6	0	0	0	12	1	3
1	2	1	48	119	66	76	4.8	23.9	1.28	1.18	3.13	1.13	1.15	5.5	477	5.52	139	14.1	0	0	1	8.63	23.53	81	0.68	0.19	37.3	0	0	0	1	13	3
1	2	1	23	127	87	97	4.8	32.1	1.93	0.83	2.25	0.79	0.73	4.06	476	3.77	48	3.7	1	1	0	8.74	23.38	300	0.27	0.02	147.8	0	0	0	22	487	3
1	2	1	46	125	79	107	1.9	34.5	1.37	0.88	3.72	0.73	1.07	3.93	476	5.09	63	7.3	0	0	0	8.36	20.31	56	0.09	0.03	93.8	1	1	0	7	7	3
1	2	1	61	110	62	95	2.8	28.2	0.89	0.92	1.45	0.81	0.52	3.77	474	2.8	82	5.4	1	0	1	7.89	23.15	15	0.21	0.01	65.4	1	0	1	1.3	0	2
1	2	1	20	111	65	109	9.8	32.4	1.34	1.67	2.4	1.4	0.74	4.15	471	4.57	63	7.4	1	0	0	8.4	20.81	240	0.93	0.16	111.1	1	1	1	10.6	13.2	3
1	2	1	20	102	74	96	4.6	22.6	1.52	1.68	2.62	1.18	0.75	3.87	471	4.67	47	3.6	1	1	1	8.45	23.44	268	1.05	0.2	155.8	0	1	1	17	17	3
1	2	1	47	140	87	114	4.1	31.7	3.38	1.1	2.19	1.34	1.22	5.08	470	5.02	130	12.6	0	0	1	9.52	24.11	168	1.03	0.22	40.5	0	1	1	2	22	3
1	2	1	27	126	88	87	6.4	24.3	1.14	2.55	4.5	2.1	1.21	4.16	470	7.75	91	7.4	1	1	0	8.24	18.92	196	0.74	0.1	68.4	1	0	0	2188	16	3
1	2	1	58	121	71	95	2.3	34.3	1.95	1.11	3.05	1.09	0.89	4.64	469	5.04	68	14.4	1	1	0	8.88	20.45	210	0.45	0.02	81.9	1	0	0	13	38	2
1	2	1	48	122	83	84	6.2	36.2	2.96	0.97	2.85	0.9	0.89	3.1	469	4.99	200	25.9	0	1	0	8.9	19.92	187	0.73	0.16	24.5	0	0	0	23	4	0
1	2	1	23	133	74	83	5.3	31.3	1.37	0.75	2.45	0.77	0.87	5.35	469	4.05	44	11.1	1	0	1	8.67	22.03	290	0.56	0.02	163.4	1	1	1	7.9	4	3
1	2	0	21	144	86	61	6.1	25.3	1.72	0.89	3.98	0.72	1.08	4.22	568	5.55	122	14	1	0	1	8.66	21.38	264	0.32	0.03	69.1	0	0	0	0	6	2
1	2	1	30	121	85	71	4.2	28.6	2.22	0.79	3.94	0.88	1.34	4.49	467	5.82	67	14.1	0	0	0	8.98	20.7	168	0.32	0.01	95.3	1	0	0	7.9	6.6	0
1	2	1	48	126	74	96	4.4	34.2	1.59	0.87	2.05	0.71	0.77	3.64	465	3.62	268	15	1	0	0	8.44	14.57	71	0.54	0.23	17.5	1	1	1	45	37	2
1	2	1	34	135	93	124	4.3	33.1	0.9	1.43	3.19	1.16	0.9	4.31	465	5.04	46	5.9	1	0	0	8.04	20.31	325	0.9	0.22	143.4	0	0	0	1.3	0	3
1	2	0	56	141	97	112	4.3	13.4	3.46	0.89	11.23	0.92	2.75	3.91	555	14.21	124	19.2	0	0	0	9.29	23.67	224	0.75	0.12	55.6	0	0	0	84	8	2
1	2	0	15	140	99	76	5	28.1	2.43	0.48	1.35	0.56	0.63	5.68	550	2.98	330	34.9	1	0	1	9.31	20.65	208	0.37	0.13	23.5	0	0	0	6.6	10.6	2
1	2	1	31	116	61	95	7.1	25.9	1.58	1.1	3.82	0.91	1.11	4.4	461	5.74	108	12.9	1	1	0	8.62	21.75	201	0.49	0.19	54.6	1	0	1	161	4	2
1	2	1	25	110	82	109	6.7	31.4	2.29	1.16	2.72	1.21	0.86	4.07	461	4.77	66	6.9	1	0	0	8.91	18.75	258	0.78	0.15	100.6	0	0	0	16	358	2
1	2	1	48	118	87	85	2.3	28.3	2	0.84	1.23	0.91	0.66	3.57	460	3.05	130	12	1	1	0	8.65	18.49	42	1.12	0.26	40.3	0	0	0	1	3	3
1	2	1	42	143	81	79	3.8	27.1	1.26	0.58	2.25	0.51	0.88	4.41	457	3.65	102	9.3	1	1	0	8.4	21.74	39	0.6	0.2	54.8	0	1	1	239	341	3
1	2	1	40	140	98	89	5.5	32.6	2.81	1.1	3.24	0.95	1.07	4.41	456	5.47	286	33.5	1	1	0	9.2	17.58	183	0.54	0.22	16.8	1	0	0	6	7	2
1	2	1	78	143	81	97	4.6	34.3	2.68	1.21	4.38	1.15	1.41	4.66	454	7.02	125	8.6	1	0	1	9.21	25	112	0.49	0.07	38.2	0	1	1	101	9	3
1	2	1	24	130	80	79	7.6	25.6	1.54	1.43	3.43	1.09	1.08	5.32	453	5.4	51	7	1	0	0	8.78	22.97	177	0.57	0.05	136.6	1	0	0	7	2	3
1	2	0	54	132	76	47	4.8	23.2	1.24	0.85	2.93	0.8	0.92	5.74	523	4.37	396	22.2	1	0	1	8.64	23.91	163	0.46	0.1	14.7	1	0	0	30	4	3
1	2	1	67	126	79	111	4.1	32.4	1.26	2.05	2.86	1.48	0.76	3.98	451	5.59	71	10.5	0	0	1	8.29	20.7	132	0.36	0.07	75.7	1	1	1	13	16	2
1	2	1	39	130	81	80	10.1	37.3	1.53	0.42	1.29	0.51	0.52	4.74	451	2.6	439	20.4	0	0	0	8.66	18.22	46	0.39	0.13	10.3	0	0	0	9	112	2
1	2	1	33	102	72	102	4.2	40	1.59	1.38	2.48	1.08	0.76	4.4	450	4.49	61	7	1	0	0	8.63	19.43	205	0.32	0.01	104.2	1	0	0	4	25.1	2
1	2	1	32	132	95	75	7.9	30.5	1.81	0.72	2.54	0.77	0.85	4.05	449	4.19	105	26.1	1	0	1	8.67	19.56	304	0.36	0.01	56	0	0	0	41	114	3
1	2	1	35	95	62	105	4.1	35.6	3.41	0.8	1.22	0.93	0.63	4.15	448	3.48	51	4	0	0	0	9.33	19.84	205	0.67	0.05	126.5	1	1	1	0	0	2
1	2	1	23	106	75	79	5.2	22	2.6	0.67	2.82	0.64	1.06	4.45	448	4.99	63	10	1	0	1	9.13	25	203	0.28	0.06	108	1	1	1	93	1627	3
1	2	1	41	117	84	49	1.4	26.6	2.58	0.89	1.47	0.68	0.61	4.11	446	3.45	481	22	0	0	0	9.04	14.34	115	0.42	0.08	9.2	1	0	0	6	63	3
1	2	1	34	133	95	76	5.6	30.8	3.06	1.92	4.45	1.33	1.4	3.67	446	8.28	78	8.6	0	1	0	9.1	20	136	0.65	0.26	78	1	1	1	16	2	3
1	2	1	16	123	76	78	8	36.8	2.58	1.04	0.85	0.88	0.51	4.11	446	3.09	192	12.9	1	0	0	9.04	16.14	290	0.84	0.18	32.1	0	0	0	127	56	2
1	2	1	24	121	74	104	2.2	34	2.06	0.68	1.78	0.68	0.67	4.21	445	3.53	49	4.5	1	1	0	8.84	22.04	100	0.38	0.01	143.1	0	1	1	25	57	1
1	2	1	56	115	61	72	3.7	24	1.66	1.72	1.99	1.11	0.8	4.14	445	4.61	70	14.3	0	0	1	8.61	15.23	423	0.96	0.21	79.8	0	1	1	0	0	3
1	2	1	59	127	75	78	4.5	30.7	0.93	1.86	2.83	1.22	0.76	5.61	441	5.12	183	14.6	1	1	0	8.33	14.33	197	1.04	0.28	26.1	1	1	1	16	17	3
1	2	1	33	130	88	108	3.1	29.7	1.64	0.59	1.56	0.58	0.5	4.06	440	2.84	59	3.3	1	1	0	8.58	22.72	203	0.06	0.01	108.2	0	1	1	45	8	3
1	2	1	32	114	77	102	3.9	30.7	1.97	1.42	3.46	1.08	1.02	3.6	440	5.53	62	5.8	1	1	0	8.64	19.56	270	0.59	0.08	102.9	1	0	0	39.6	6.6	3
1	2	0	31	145	92	94	11.1	34.9	4.08	0.97	3.41	1.18	1.14	4.67	521	5.62	58	6.7	1	0	0	9.63	24.3	6	0.78	0.06	150.7	0	1	0	1.3	1.3	3
1	2	1	26	115	77	113	3.1	34.8	1.65	1.33	2.53	1.09	0.81	4.2	439	4.61	41	6.3	1	0	0	8.62	18.37	163	0.68	0.05	172.9	0	0	0	48.8	0	1
1	2	1	57	128	90	105	17.6	32.2	2.26	1.73	5.16	1.72	1.61	6.8	438	8.2	90	11.1	0	0	0	9.41	21.23	598	0.73	0.13	59.5	0	0	0	0	7.9	3
1	2	1	35	105	65	111	1.2	31.3	0.8	0.85	1.94	0.76	0.6	4.16	432	3.28	58	6.6	1	0	0	7.88	19.83	76	0.59	0.08	109.1	1	1	0	15	208	1
1	2	1	48	145	92	76	2.4	31.5	1.74	1.22	3.22	0.83	1.28	4.31	430	5.14	50	9.5	1	0	0	8.7	24.77	10	0.92	0.19	120.9	0	0	0	49	11	3
1	2	1	19	128	59	70	13.1	24.1	2.39	2.36	3.48	2.16	1.09	4.39	430	6.28	68	8.6	1	1	0	9.03	16.73	102	1.34	0.19	102.8	0	0	0	952	3	3
1	2	1	29	122	78	104	14.2	37.6	1.03	0.5	1.55	0.64	0.69	5.25	429	2.82	50	6.6	0	0	0	8.37	17.9	437	1.04	0.2	134.5	0	0	0	61	50	3
1	2	1	47	130	78	61	4.1	24.2	1.7	1.06	3.72	0.85	1.18	3.64	428	5.55	86	10.8	1	0	1	8.5	22.77	85	0.37	0.07	65.2	0	0	0	5	12	3
1	2	0	70	115	62	70	1.4	25.3	1.39	0.96	1.02	0.69	0.42	3.94	521	2.6	128	18	0	0	1	8.38	19.03	5	0.41	0.03	51.2	1	1	1	3	33	3
1	2	1	29	132	85	116	8.6	43.9	1.84	1.29	3.02	1.14	1.07	4.39	427	5	91	9.4	0	0	1	8.77	20.96	226	1.32	0.32	67.4	0	1	1	35.6	5.3	2
1	2	1	36	145	99	132	8.6	36.6	2.7	2.1	5.48	1.73	1.64	3.83	427	8.52	113	9.6	0	0	1	9.02	24.8	203	0.93	0.17	50.2	0	0	0	92	58	3
1	2	1	15	111	78	104	2.9	34.1	1.27	1.49	2.18	1.06	0.72	5.38	426	4.25	26	5.7	1	1	0	8.6	15.41	190	0.76	0.11	327	1	0	0	25.1	2.6	2
1	2	1	36	128	78	112	4.6	39.2	1.46	1.34	2.93	1.17	0.78	5.06	426	4.79	65	4.2	1	0	0	8.68	20.44	103	0.56	0.04	95.1	0	0	0	11	8494	3
1	2	1	43	126	76	102	5.4	30.7	2.07	1.74	2.88	1.76	0.92	4	426	5.32	70	7.4	1	0	0	8.79	22.21	166	0.66	0.13	84.2	1	0	0	1054	31	2
1	2	1	29	117	70	136	11.3	41.9	2.64	1.19	5.91	0.94	1.88	3.84	425	8.83	96	5.7	1	0	0	9	18.29	311	1.25	0.42	63.4	0	1	1	118	10	2
1	2	1	40	110	69	86	2.8	37.5	1.62	1.05	2.83	0.78	0.91	3.03	424	4.88	66	5.6	0	0	0	8.27	21.09	227	1.26	0.15	91.5	0	0	0	61	15	3
1	2	1	32	137	92	133	2.1	34.6	1.3	1.02	5.28	0.81	1.57	6.33	424	7.12	42	2.6	1	0	1	8.79	24.65	150	0.28	0.01	161.2	0	1	1	11.9	165	3
1	2	1	16	115	73	91	7.9	32.8	2.75	0.52	1.21	0.68	0.59	4.11	423	2.82	49	4.3	1	0	0	9.11	19.14	138	0.47	0.01	155.3	0	0	0	3	4	3
1	2	1	65	121	75	123	8.8	33	1.22	2.1	2.19	1.67	0.64	3.88	423	5.03	78	9.6	0	1	0	8.24	23.73	181	1.23	0.14	68.3	1	0	0	3	9	2
1	2	1	50	124	82	91	7	40	2.03	1.12	1.84	1.02	0.72	4.68	423	3.62	242	20.1	1	1	1	8.93	19.33	192	0.74	0.16	19.5	0	0	0	87	6	2
1	2	1	60	126	75	102	6.8	20	1.79	0.89	5.84	0.9	1.38	4.83	423	7.75	58	7.2	1	0	1	8.84	24.35	223	1.07	0.21	97.8	0	0	0	4	3	1
1	2	1	58	138	78	63	6	26.6	1.44	1.28	4.59	1.17	1.4	5.5	422	7.15	112	10.8	1	0	1	8.75	21.16	112	0.6	0.02	46.1	0	0	1	4	5.3	3
1	2	1	27	118	76	105	3	35.6	1.22	1.01	3.06	0.83	0.88	5.7	420	4.51	76	6.8	1	0	0	8.62	24.98	35	0.58	0.05	84.2	1	0	0	15.8	1.3	3
1	2	1	29	122	67	84	9	21.8	1.39	1.44	4.36	1.1	1.23	4.99	420	6.92	31	6	1	1	0	8.62	20.42	278	1.28	0.3	233.5	0	0	0	0	1.3	3
1	2	1	29	120	80	78	6.1	26.1	1.83	1.45	2.61	1.25	0.96	3.45	419	4.84	81	9.2	1	0	0	8.52	22.59	234	0.47	0.12	77.1	0	1	1	27	41	2
1	2	0	46	119	72	149	8.8	42.1	3.06	0.79	2.44	0.82	0.74	4.92	513	4.36	104	7	1	1	0	9.39	24.8	204	1.13	0.2	70.9	0	0	1	1	7	2
1	2	1	53	120	71	82	4.2	29.4	3.01	1.21	2.56	1.1	0.91	5.1	418	5.06	62	9.9	0	0	0	9.41	19.53	405	0.4	0.02	92.8	0	0	0	14	108	3
1	2	1	44	105	71	146	7.1	29.5	4.22	1.99	4.99	2.12	1.49	4.1	417	8.07	50	4.5	1	1	1	9.53	23.98	327	1.24	0.16	123.6	0	1	1	2	1	2
1	2	1	30	118	76	71	5.2	21.5	1.76	1.62	3.63	1.22	1.12	5.01	416	5.99	56	9.9	0	0	0	8.86	24.03	166	0.51	0.09	117.2	1	0	0	198	7.9	3
1	2	1	29	112	74	84	6.1	22.8	2.98	1.27	4.3	1.3	1.53	4.38	415	6.92	153	13	1	0	0	9.25	18.42	102	0.34	0.1	37	0	0	0	13	38	3
1	2	1	36	139	99	135	7.5	20.2	4.89	0.93	6.23	1.02	2.2	4.72	415	9.3	40	10.4	1	0	1	9.82	22.03	179	0.59	0.05	166.5	0	0	0	114	301	3
1	2	1	26	118	71	119	5.1	27	1.56	0.48	1.78	0.67	0.68	3.52	410	2.98	44	3.5	1	0	0	8.38	21.67	208	0.66	0.12	159.4	0	0	0	0	4	3
1	2	1	26	117	86	105	6.8	23.2	2.5	1.15	3.21	0.98	0.98	3.83	410	5.49	80	8.7	1	1	1	8.94	21.23	292	0.92	0.15	79.9	0	0	0	2367	32	2
1	2	1	21	112	74	85	6.3	39.4	2.65	1.25	3.04	1.1	0.9	5.81	410	5.16	42	6.4	0	0	0	9.41	16.65	30	0.5	0.04	175.6	0	0	0	14.5	0	3
1	2	1	29	120	78	95	3.4	35.2	1.8	1.08	2.64	0.82	0.84	3.72	409	4.57	56	4.1	0	0	0	8.58	20.55	225	0.32	0.01	118	1	0	0	18	7	2
1	2	0	45	132	85	66	3.1	24.3	1.26	0.04	0.06	0.23	0.68	6.91	506	5.24	223	23.8	1	0	0	8.84	19.05	18	0.55	0.07	29.5	0	0	0	12	1	3
1	2	1	34	140	87	80	3.4	27.5	2.01	1.4	3.23	1.19	1.13	4.88	408	5.69	85	6.2	1	0	0	8.96	20.2	67	0.3	0.01	70.6	1	0	0	45	4	3
1	2	1	53	118	70	97	8.4	26	0.53	1.04	2.98	0.84	0.93	6.33	408	4.32	80	9.1	1	0	1	7.89	18.37	209	0.85	0.33	69.2	1	0	0	6	17	3
1	2	1	46	138	84	92	4.5	28.9	2.15	1.85	3.82	1.35	1.05	4	408	6.32	62	6.5	0	0	1	8.83	23.34	248	0.93	0.2	95.6	0	0	0	6	16	3
1	2	1	23	127	85	118	3.6	41.1	2.57	0.89	1.77	1.05	0.53	5.06	407	3.74	50	5.2	1	0	0	9.25	22.58	197	1.31	0.08	141	0	0	1	125	397.3	3
1	2	1	56	96	60	51	3.3	36.4	0.69	0.77	0.52	0.65	0.15	6.81	406	1.86	44	5.9	1	0	0	8.23	18.59	127	0.32	0.12	136.4	0	1	1	6	1	2
1	2	1	15	115	68	93	3.6	27.5	2.02	0.52	2.19	0.67	0.92	5.07	405	3.93	43	7.4	0	0	0	9.01	19.34	107	0.54	0.08	183	1	1	1	17	47	1
1	2	0	55	141	97	105	5.2	33.3	0.68	1.17	2.14	1.1	0.65	3.8	500	3.66	139	10.3	1	0	0	7.63	22.34	150	0.85	0.25	48.9	0	0	0	16	794	3
1	2	1	56	102	68	88	8.1	32.6	3.87	0.64	2.01	0.76	0.89	5.36	403	4.21	78	8.8	0	0	0	9.71	19.02	405	0.91	0.15	70.4	0	0	0	6	2	3
1	2	1	14	106	77	85	7.1	22.8	5.1	0.67	5.24	0.93	2.09	5.07	403	9.26	216	15.8	1	0	0	9.93	15.66	212	0.68	0.07	28.8	0	1	1	373	5	3
1	2	1	33	137	89	91	9.1	22.9	2.66	1.96	6.86	1.58	1.98	4.25	399	9.87	44	7.9	0	0	1	9.11	23.15	258	0.91	0.25	151.9	0	0	0	6.6	3.3	3
1	2	1	27	118	69	61	1.8	27.1	1.77	0.75	1.22	0.81	0.49	5.39	398	2.62	66	10.7	0	0	0	8.94	17.63	300	0.27	0.02	99.1	1	0	0	16	150	3
1	2	1	34	138	80	128	24.2	21	1.66	1.42	6.07	1.18	1.69	4.5	398	8.38	64	6.1	0	1	0	8.69	21.45	361	0.61	0.07	97.9	0	0	0	1.3	5.3	3
1	2	1	49	135	88	127	4.1	30.7	1.71	1.58	2.19	1.45	0.68	3.42	396	4.28	52	8.1	1	0	0	8.45	22.89	138	0.71	0.12	115.6	0	1	1	151	28	3
1	2	1	50	112	70	69	2.5	36.2	1.46	0.62	1.76	0.64	0.66	4.07	396	3.22	247	20.3	1	1	0	8.46	21.87	132	0.43	0.09	19.1	1	0	0	23	152	1
1	2	1	69	136	90	98	5.6	32.7	2.19	1.39	4.37	1.09	1.21	5.96	394	6.74	595	26.9	1	0	0	9.25	19.48	148	0.61	0.07	6.5	0	1	1	45.3	7.5	3
1	2	1	27	104	66	117	2.7	28.2	0.9	1.58	2.75	1.09	0.83	5.12	394	4.81	28	4.1	1	0	0	8.21	19.82	192	0.67	0.05	266.5	1	0	0	59	47.5	2
1	2	1	56	131	74	77	1.8	28.8	1.84	0.59	1.65	0.61	0.66	4.26	394	3.03	82	8.2	1	0	1	8.74	17.15	56	0.19	0.03	66.5	0	0	0	101	8	0
1	2	1	55	133	86	111	7	32.4	2.62	1.31	2.85	1.33	0.93	3.72	393	5.14	69	7.1	1	0	0	8.96	21.48	209	0.45	0.03	81.2	1	1	1	23.8	43.6	3
1	2	1	32	130	92	110	3	18.3	2.9	1.89	6.32	2.07	2.21	3.62	393	9.58	81	9.5	1	0	0	9.03	23.92	139	0.48	0.07	75.6	0	1	1	95	49	3
1	2	1	27	108	74	98	6.4	33.3	2.13	1.16	2.81	1.12	0.74	3.82	392	4.85	95	7.4	1	1	0	8.78	20.89	81	0.8	0.17	64.6	0	0	0	25	8	2
1	2	1	46	101	70	89	40.4	29	0.73	0.76	0.63	0.62	0.36	3.07	390	1.98	34	7.9	1	0	0	7.49	17.78	58	0.89	0.11	191.1	0	0	0	22.4	2.6	1
1	2	1	46	134	79	92	2.3	26.7	3.26	1.33	3.03	1.1	1.1	4.21	390	5.56	112	9.7	0	0	0	9.3	23.63	139	0.28	0.03	48.3	1	0	0	10	628	1
1	2	1	19	101	62	101	0.6	34.7	1.92	0.99	1.1	0.84	0.45	5.06	390	2.76	53	7.2	0	1	0	8.95	17.57	40	0.24	0.03	137	1	1	0	5.3	2.6	3
1	2	1	30	124	97	79	1.7	23.5	0.96	1.28	2.54	0.96	0.67	5.6	390	4.23	175	8.5	1	0	1	8.36	17.36	102	0.33	0.04	31.5	1	0	0	36	37	3
1	2	1	30	139	92	80	9.4	36	1.53	2.04	3.57	1.56	1	3.33	390	6.27	63	5.5	1	0	0	8.31	22.59	245	1	0.2	102.3	0	1	1	189	22	1
1	2	1	23	113	73	68	12.7	28.2	10.69	1.25	2.72	1.48	1.35	4.82	388	8.36	65	13.3	1	0	0	10.62	20.76	156	0.29	0.01	104.2	0	0	0	9	33	3
1	2	1	33	109	69	116	7.3	34.9	1.82	1.24	1.82	1.05	0.49	4.14	388	3.93	86	6.4	1	1	0	8.7	24.09	268	1.01	0.2	70.1	0	0	0	2	9	3
1	2	1	25	132	78	60	4.8	19.5	4.95	1.04	3.57	1.04	1.37	4.29	387	6.88	107	5.7	1	0	0	9.74	19.32	192	0.78	0.13	57.6	0	0	0	2	9	3
1	2	0	30	129	76	125	1.7	27.7	0.94	0.93	3.19	0.82	0.86	4.17	488	4.6	81	4.3	1	0	0	8.05	22.28	103	0.24	0.05	103.2	0	1	1	59	573	3
1	2	0	22	112	72	114	8.1	33.6	0.87	1.19	3.44	0.83	0.88	4.24	481	5.08	83	4.2	0	1	0	7.99	15.22	320	1.23	0.3	106.8	0	0	0	4	33	3
1	2	1	42	138	87	103	4.2	31.7	1.21	1.59	3.41	1.25	1.01	5.77	386	5.65	99	28.5	1	1	0	8.62	17.97	133	0.55	0.12	56.7	0	0	0	11	8	3
1	2	1	28	118	65	53	1.4	23	2.35	0.85	2.35	0.9	0.8	4.17	385	4.29	89	12.1	0	1	1	8.96	23.51	87	0.36	0.06	69.6	0	0	0	3	6	1
1	2	1	19	106	70	70	6.4	27.4	3.43	0.59	2.12	0.57	1.02	3.86	384	4.04	57	9	1	0	1	9.26	19.53	61	0.19	0.01	126	0	1	0	16	6	1
1	2	1	17	121	66	114	2.7	31.8	3.15	0.98	1.98	1.04	0.72	4.22	383	4.12	45	4.6	0	1	0	9.27	24.77	194	0.62	0.12	169.3	1	1	0	15	83	2
1	2	1	56	120	60	103	4.5	31.7	1.2	1.43	4.67	1.09	1.26	6.09	382	7.21	66	5.7	1	0	1	8.67	24.44	89	0.75	0.19	85.4	0	0	0	99	759	3
1	2	1	40	120	72	100	3.5	33	2.67	0.9	4.61	0.83	1.48	4.44	381	6.65	56	6.3	0	0	1	9.15	22.66	298	0.91	0.17	110.6	1	1	1	0	1.3	3
1	2	1	51	120	65	96	5.2	36.4	1.13	2.21	3.69	1.44	0.9	4.25	380	6.4	220	11.9	0	1	0	8.25	20.7	250	0.96	0.26	21.7	0	1	1	57	127	2
1	2	1	29	120	77	111	10.4	30.3	1.54	2.37	3.32	1.6	0.98	4.26	379	6.18	44	4.7	1	1	0	8.56	22.66	243	1.11	0.2	155.9	0	0	0	71	4	2
1	2	1	32	116	71	69	5.2	38.5	2.03	1.16	3.87	1	1.11	4.73	378	5.76	56	5.6	0	1	0	8.94	20.79	425	0.68	0.1	115.7	0	0	0	71	5	0
1	2	1	20	112	76	148	8	43.2	0.71	1.91	2.45	1.41	0.68	3.83	377	4.58	51	5.6	1	0	0	7.68	18.72	293	0.81	0.06	141.8	0	0	0	10.6	390.7	2
1	2	1	25	112	77	144	13.8	27.9	1.73	2.85	5.28	1.93	1.51	4.96	377	8.98	70	11.4	1	1	0	8.83	19.96	121	0.38	0.07	94	0	0	0	3	8	1
1	2	1	36	115	80	121	7.4	24.1	2.03	1.86	6.37	1.74	1.77	3.2	376	8.95	41	4.1	1	0	0	8.55	19.1	159	0.88	0.17	161.9	0	0	0	2.6	17.2	3
1	2	1	15	112	59	55	8.4	29.7	2.26	0.85	2.09	0.88	0.73	3.84	375	3.87	204	18.3	1	0	1	8.84	19.57	213	0.57	0.09	30.4	1	0	0	468.6	1.3	3
1	2	1	29	130	85	90	6	29.5	0.99	1.4	1.69	1	0.52	5.35	375	3.54	70	5.5	0	0	1	8.35	24.39	76	0.22	0.05	91.2	1	1	1	654	412	3
1	2	1	37	111	83	87	6.6	32.8	3.55	0.47	1.4	0.53	0.72	4.79	375	3.47	60	5.6	0	1	0	9.51	24.24	332	0.54	0.08	103.7	1	0	0	8	4	3
1	2	1	19	116	65	87	4.2	32.3	1.7	1.05	3.39	0.8	1.07	6.69	375	5.4	36	2.7	1	0	0	9.11	19.53	205	0.5	0.04	214.1	1	1	1	12	3	3
1	2	1	36	130	91	87	11.9	32.6	2.71	0.65	3.11	0.68	1.36	4.74	374	5.17	44	8.6	1	0	1	9.23	25	173	0.42	0.08	149.2	1	1	1	489	64	3
1	2	1	48	120	70	115	4.1	33.7	3.84	0.75	1.83	0.92	0.88	5.35	374	4.21	39	5.9	0	0	0	9.7	12.44	112	1.12	0.31	123.77	0	0	0	0	11	2
1	2	1	31	106	65	138	8.6	32.1	1.1	1.43	2.51	1.3	0.61	3.84	373	4.63	49	6.4	1	0	0	8.12	16.21	124	0.45	0.05	135.8	1	1	1	198	116.2	2
1	2	1	16	129	79	94	2.9	21.2	2.41	0.59	4.96	0.63	1.45	4.44	373	6.49	57	9.5	0	0	1	9.05	24.77	133	0.28	0.04	130.5	0	0	0	1.3	14.5	3
1	2	1	56	122	75	57	4.4	40.4	0.85	1.83	2.11	1.35	0.6	4.5	372	4.37	776	21	1	0	0	8.02	17.75	116	0.88	0.24	5	0	1	1	100.3	11.9	2
1	2	1	39	125	83	99	7.9	32.1	1.24	0.88	3.95	0.72	1.13	3.59	372	5.48	68	9.7	1	0	0	8.17	22.89	282	0.61	0.06	88.8	0	1	0	20	54	3
1	2	1	45	117	78	91	5.3	29.5	1.35	1.01	2.59	0.84	0.7	5.67	372	4.18	56	9.2	1	0	1	8.72	20.7	142	0.18	0.01	107.9	1	0	0	5	15	3
1	2	1	45	123	87	104	2.2	20.1	1.82	1.21	4.94	0.83	1.3	3.92	372	6.89	30	5.3	1	0	0	8.65	21.8	105	0.2	0.01	221.8	1	1	0	11	22	3
1	2	1	15	128	88	119	8.4	33.4	0.85	2.71	4.73	2.52	1.26	6.26	372	7.46	37	6	1	0	0	8.35	20.83	65	0.68	0.12	217.7	1	1	1	2.6	0	3
1	2	1	15	115	76	63	5.3	15.6	2.46	0.78	4.57	0.79	1.68	4.77	372	6.56	26	3.4	1	0	1	9.14	20.81	199	0.29	0.02	327	0	0	0	600	508	3
1	2	1	58	119	91	147	3.1	38.2	0.94	1.24	2.31	1.03	0.69	3.58	371	3.94	130	8.1	1	0	1	7.89	19.81	143	0.93	0.13	38.8	0	0	0	39	5	1
1	2	1	15	102	55	88	16.4	27.2	1.62	1.08	3.56	1.04	1.15	6.52	371	5.63	77	10	1	1	0	9.04	17.45	249	0.33	0.02	93.4	0	0	1	1.3	9.2	1
1	2	0	18	132	86	120	4	27	3.28	0.7	1.97	0.89	0.85	3.91	470	3.84	43	3.9	1	0	1	9.23	16.8	221	0.94	0.17	237.7	1	0	0	100	28	2
1	2	1	44	116	80	89	2.1	34.7	2.27	0.87	2.02	0.85	0.62	4.19	370	3.66	50	6.1	0	1	0	8.93	19.2	94	0.35	0.02	123.6	1	0	0	8	6	2
1	2	1	25	119	76	110	4	33.8	1.5	0.99	2.68	1.03	0.81	4.43	369	4.4	49	5.3	1	1	0	8.57	19.92	131	0.55	0.05	141.9	1	1	1	12	4	3
1	2	1	64	138	78	85	5.4	36	1.81	1.19	1.2	1.05	0.49	4.31	368	3.22	51	5.2	0	0	1	8.74	23.37	11	0.5	0.1	112	0	1	1	257	78	3
1	2	1	48	116	74	111	10.7	36	4.77	0.62	2.06	0.86	0.8	5.38	367	4.3	48	4.2	0	0	0	9.93	21.85	28	1	0.13	127.3	0	0	0	18	21	4
1	2	1	58	113	71	118	8.6	37.7	1.76	1.65	2.55	1.31	0.81	3.79	367	4.76	91	7.4	1	1	0	8.58	23.14	231	1.11	0.27	58.5	1	0	0	7	12	2
1	2	1	39	103	74	116	5.1	24	2.02	1.32	2.01	1.17	0.58	4	366	4.14	57	4.3	1	0	0	8.77	24.03	117	0.65	0.09	108.9	1	1	1	1.3	0	3
1	2	1	25	105	83	94	1.2	27.5	2.43	1.6	3.35	1.09	0.97	4.69	366	5.85	58	4.1	1	0	1	9.11	24.09	85	0.23	0.02	116.8	1	0	1	365	22	3
1	2	0	46	145	91	74	2.6	32.6	1.21	1.26	1.6	1.06	0.58	3.48	468	3.4	347	26	1	1	0	8.12	19.75	74	0.88	0.23	17.6	0	0	0	5	7	0
1	2	1	51	136	68	91	2.6	31.3	2.27	0.88	1.31	0.97	0.53	4.15	365	3.08	55	9.6	1	0	0	8.92	20.43	51	0.2	0.01	107.4	1	1	1	19	17	2
1	2	1	69	125	79	66	1.7	33	1.96	1.19	2.79	1.17	0.94	4.65	365	4.6	80	10.8	1	0	0	8.89	23.19	53	0.45	0.21	65.6	0	1	1	198	52.8	3
1	2	0	33	119	77	158	7.6	36.4	1.67	1.06	1.91	0.96	0.6	4.54	459	3.6	98	6	0	1	0	8.71	19.61	172	1.15	0.53	81.2	0	0	0	4	154.4	2
1	2	1	56	114	68	84	4.3	25.4	1.04	1.09	2.06	0.92	0.71	4.34	363	3.94	40	3.4	0	1	0	8.19	20.55	227	0.23	0.03	152.3	1	1	1	48	273	3
1	2	1	38	110	56	87	10.3	26.1	2.41	0.69	1.59	0.74	0.71	4.08	363	3.36	50	6.7	1	0	1	8.97	24.97	68	0.66	0.05	127.3	0	0	1	49	1	2
1	2	1	18	122	86	72	4.2	27.8	2.61	0.71	3.51	0.7	1.11	5.55	363	5.32	96	11.9	1	0	0	9.35	23.88	75	0.33	0.03	69.8	1	1	1	12	5	3
1	2	1	34	120	87	138	4.2	35.3	2.16	1.26	3.79	1.15	1.04	5.87	361	6.31	50	4.7	0	1	0	9.22	18.37	232	0.72	0.06	130.2	1	1	1	16	72	2
1	2	1	75	126	87	90	2.5	27	3.9	0.31	1.2	0.54	0.61	3.18	361	3.35	38	8.8	0	0	0	9.2	25	65	0.52	0.1	152.2	0	0	0	22	17	3
1	2	1	32	114	59	106	7.1	29.3	0.82	1.21	3.55	0.99	0.97	4.58	359	5.18	56	6	1	1	0	8	21.72	356	0.75	0.18	115.7	0	0	0	107	11	2
1	2	1	49	140	91	69	6.2	32	3.32	0.86	0.97	0.8	0.61	3.46	359	3.11	137	8.9	0	0	1	9.12	24.97	167	1.56	0.39	37.8	0	0	0	0	0	2
1	2	0	28	103	67	116	4.2	29.7	2.15	0.86	1.41	0.85	0.44	3.53	457	3.23	50	4.5	1	0	1	8.71	19.16	114	0.23	0.01	182.6	1	0	0	5	13	2
1	2	1	30	91	50	104	4.6	29.3	1.86	0.75	2	0.72	0.75	4.23	357	3.64	43	5.3	1	0	0	8.74	20.7	257	0.21	0.02	159	1	0	0	53	23	0
1	2	1	26	113	75	71	4.6	26.7	1.75	0.6	2.64	0.58	0.96	4.66	357	4.03	57	3	1	0	0	8.78	23.23	151	0.26	0.05	118.2	1	1	1	10	15	3
1	2	1	47	127	75	100	4.3	21	2.11	1.25	4.16	1.04	1.16	4.08	354	6.28	48	9.1	1	0	1	8.83	22.89	141	0.54	0.06	127.8	0	1	0	91	4	3
1	2	1	43	114	72	68	12.9	21.5	1.26	1.05	1.67	0.99	0.71	4.62	354	3.28	43	11.7	1	0	1	8.44	19.26	399	0.94	0.23	147.8	0	0	0	9	3	2
1	2	1	33	97	75	119	3.3	38.4	6.95	1.52	4.15	1.5	1.13	4.82	353	8.51	57	11.4	1	0	1	10.19	25	236	1.11	0.21	112.6	0	1	1	27	152	3
1	2	1	39	100	60	106	4	33.6	0.62	1.13	1.77	0.86	0.54	4.15	353	3.21	46	3.8	1	1	0	7.63	22.66	183	0.38	0.01	139.4	1	0	0	345.8	26.4	1
1	2	1	32	128	88	70	1.5	27.5	1.09	1.46	1.27	1.01	0.41	4.01	353	3.29	96	12.5	1	1	1	8.16	21.05	39	0.19	0.06	62.1	0	1	1	16	2	2
1	2	1	24	122	69	76	13.1	26.2	4.86	2.08	5.9	1.75	1.98	4.2	352	9.74	65	6.2	1	1	0	9.7	20.81	352	1.07	0.15	103.3	0	0	0	7	1	3
1	2	1	19	124	69	100	1.6	33	0.95	0.65	1.73	0.61	0.64	5.15	351	2.95	90	5.9	1	0	1	8.27	21.48	33	0.08	0.01	73.6	1	0	0	0	0	1
1	2	1	27	134	80	106	4.2	35.4	1.52	1.15	2.78	0.98	0.86	4.14	351	4.55	38	4.8	1	0	0	8.52	19.63	217	0.61	0.13	187.3	1	0	0	4	6.6	2
1	2	1	63	143	90	112	3.3	29.4	0.53	2.94	3.07	1.86	0.84	4.41	350	6.07	52	7.1	1	0	0	7.53	18.26	197	0.95	0.23	109.8	0	0	0	6	45	3
1	2	1	32	127	85	85	2.1	33.9	2.99	1.01	2.6	0.89	0.89	4.12	346	4.9	120	9.5	1	1	0	9.19	22.88	109	0.48	0.11	48	1	1	1	149	97	3
1	2	1	51	104	60	103	2.6	26.6	1.8	1.4	3.39	1.13	1.26	5.56	346	5.89	93	6.8	0	1	1	8.98	24.97	99	1	0.12	58.6	1	1	1	26.4	5.3	2
1	2	1	35	108	76	123	3.1	39.3	0.72	2.19	1.67	1.42	0.53	4.09	346	4.13	48	3.3	0	0	0	7.76	22.76	167	1.24	0.24	135.7	0	0	0	145	17	2
1	2	1	32	121	77	98	7.4	26.2	1.57	1.36	4.02	1.19	1.12	4.1	345	6.1	76	7.4	1	1	0	8.54	19.65	213	0.43	0.04	81.3	0	0	0	19.8	5.3	3
1	2	1	44	141	78	82	5.6	32.9	1.01	0.83	1.49	0.74	0.59	4.38	344	2.84	83	3.9	1	0	1	8.17	22.67	188	0.37	0.02	68.9	1	0	0	12	6	3
1	2	1	36	122	82	118	3.3	35.3	2.21	1.11	3.5	0.88	0.97	4.1	343	5.53	51	4.8	1	1	0	8.88	16.89	189	0.81	0.18	125.8	1	0	0	0	0	2
1	2	0	71	118	56	71	4.9	32.7	1.18	0.64	1.01	0.65	0.4	4.63	448	2.24	88	7	1	0	0	8.38	23.14	275	1.15	0.11	78.7	0	1	0	27.7	11.9	2
1	2	0	24	128	78	136	5.5	35.6	3.64	0.58	1.95	0.79	0.59	3.91	446	4.01	73	4.5	1	1	0	9.34	24.86	220	0.63	0.06	121.7	1	0	0	2	0.7	3
1	2	1	35	128	82	85	8.5	22.2	3.36	0.91	2.45	1.01	0.92	4.12	342	4.68	48	8.4	1	0	0	9.31	22.83	303	0.97	0.17	135.7	0	1	1	20	39	3
1	2	1	45	112	75	79	1.4	27.6	1.56	0.74	1.4	0.71	0.52	4.21	341	3.03	51	5.2	1	0	0	8.56	19.29	44	0.22	0.03	120.2	1	0	1	223.1	1.3	1
1	2	1	37	121	74	93	9.1	33.4	2.67	0.75	1.2	0.94	0.66	4.33	340	2.97	53	6.7	1	0	1	9.13	20.44	75	0.37	0.02	119	1	0	0	261	765	3
1	2	1	56	108	73	118	4.4	38.6	1.46	1.37	3.14	1.06	0.91	4.42	339	5.1	65	6.1	1	0	0	8.55	18.37	117	0.81	0.1	86.9	0	0	0	1.3	0	2
1	2	1	32	141	98	105	8.8	37.6	0.7	2.48	2.07	1.77	0.66	3.41	339	4.64	54	6.9	1	0	0	7.55	22.07	86	0.68	0.04	120.6	1	1	1	92.4	44.9	1
1	2	1	59	130	84	132	5.2	39.4	1.19	1.04	1.93	1.1	0.64	3.82	338	3.65	49	4.1	1	1	0	8.19	18.43	180	0.64	0.1	119.2	1	0	0	16	29	3
1	2	1	26	120	79	80	3.8	29.4	1.29	2.23	2.55	2.05	0.9	4.81	336	5.14	42	6.1	0	0	0	8.51	18.59	147	0.66	0.11	166.9	1	1	1	5	15	1
1	2	1	23	105	66	116	3.2	30.5	2.92	0.86	3.66	0.84	1.07	3.78	336	5.64	32	4.4	0	0	0	9.08	19.13	218	0.35	0.04	236	1	0	0	4	62	2
1	2	0	43	132	83	122	7.2	24.2	3.56	1.06	5.15	1.21	1.44	3.8	437	8.03	110	9.9	1	0	1	9.29	23.91	214	0.55	0.11	67.4	1	0	0	10	7	2
1	2	1	36	125	79	156	7	34.7	0.67	1.74	2.9	1.22	0.84	4.86	335	5.03	45	5.8	1	0	1	7.86	21.33	67	0.83	0.13	145.4	1	1	0	2	3	3
1	2	1	35	97	64	84	1.4	35.1	1.8	0.5	1.67	0.6	0.73	4.94	335	3.16	35	3.4	0	0	0	8.87	24.97	125	0.5	0.07	195.4	0	0	1	17	49	3
1	2	1	49	133	76	99	5.3	42.5	3.86	1.16	2.69	1.13	0.95	4.73	334	5.23	47	5.2	0	0	0	9.59	19.53	172	1.55	0.49	129.9	0	0	0	53	17	2
1	2	1	27	108	74	112	7.2	32.1	1.34	1.22	3.31	1	0.92	3.57	330	5.16	49	5.5	1	0	1	8.25	17.58	195	0.64	0.13	139.7	1	0	0	41	7	1
1	2	1	32	118	62	74	7.1	28.7	1.26	1.44	1.5	1.05	0.44	5.25	328	3.51	58	7.5	1	0	0	8.57	19.2	177	0.38	0.05	111.1	1	0	0	16	45	2
1	2	1	46	112	75	127	4.5	37.9	1.28	1.27	3.45	1.09	1.04	4.3	327	5.42	102	5.7	0	1	0	8.39	23.71	242	1.03	0.32	53.8	0	0	0	18.5	0	2
1	2	1	31	106	71	152	4.9	42.5	0.99	1.54	3.63	1.19	0.98	3.97	327	5.55	51	3.8	1	0	0	8.05	24.97	135	1.16	0.25	129.7	0	0	0	261.4	112.2	3
1	2	1	29	91	65	79	1.9	27.7	1.54	0.88	1.84	0.73	0.65	5.16	325	3.68	76	6.5	1	1	0	8.75	18.44	86	0.36	0.02	83	1	1	1	16	57	3
1	2	1	54	121	79	114	8.4	23.4	1.06	0.72	3.02	0.79	0.79	4.5	325	5.4	39	3.3	1	0	0	8.24	21.36	94	0.41	0.05	157.9	0	0	1	176.9	72.6	3
1	2	1	46	116	64	71	10.6	27.6	1.23	0.91	2.55	0.76	0.86	6.04	325	4.24	36	6	0	0	1	8.69	21.64	127	0.72	0.13	178.9	0	1	1	14	73	4
1	2	1	23	105	71	117	5.2	44.4	0.57	1.67	2.65	1.21	0.76	4.02	325	4.78	52	4.5	1	1	0	7.51	22.06	357	0.9	0.14	134.7	0	0	1	539	1019	3
1	2	1	62	143	80	124	2.6	32.8	2.22	1.2	2.06	1	0.72	4.01	325	4.14	65	5.5	0	1	0	8.87	19.15	130	0.52	0.05	85.2	1	0	0	414	44	3
1	2	0	37	109	69	131	3.4	22.8	1.16	1.08	2.64	1.02	0.87	4.61	427	4.31	56	4.7	1	0	1	8.36	23.88	244	0.73	0.18	151.4	0	1	1	33	91.1	3
1	2	1	33	102	60	70	6.2	33.9	1.36	1.52	2.41	1.17	0.82	4.72	325	4.44	47	3	1	0	1	8.54	17.91	531	0.85	0.1	140.7	0	0	0	2	3	1
1	2	1	34	115	77	95	3.5	30.6	0.67	2.35	3.86	1.47	0.97	4.28	324	6.87	42	3.2	1	1	0	7.73	22.27	317	0.61	0.01	159.3	1	0	0	16	48	3
1	2	1	37	103	60	99	2.2	21	3.73	1.38	5.62	1.21	1.88	4.27	324	8.86	107	7.1	1	1	0	9.45	21.09	103	0.72	0.14	53.2	1	0	0	34	95	3
1	2	1	46	140	90	89	3.6	34.4	1.21	1.45	1.68	1.05	0.53	3.85	323	3.59	108	11	1	0	0	8.22	23.73	71	0.65	0.11	50.4	0	0	0	17.2	0	3
1	2	1	33	127	82	102	1.8	33.5	1.38	1.49	2.85	1.02	0.8	3.96	321	5.18	48	6.5	1	0	1	8.38	19.92	107	0.24	0.01	137.3	1	1	1	22	22	2
1	2	1	36	108	60	88	5.6	37.6	1.67	0.65	2.24	0.74	0.78	6.87	320	3.76	50	9.1	1	0	0	9.12	19.63	101	0.64	0.08	128.7	0	0	0	12	6	3
1	2	1	30	112	77	113	4.1	28.1	1.3	1.54	2.04	1.07	0.68	6.69	319	4.21	37	7.7	1	0	1	8.84	20.7	109	0.33	0.04	189.1	1	0	0	1.3	70	3
1	2	0	17	120	66	117	5.4	32.6	0.98	1.98	2.31	1.4	0.73	3.97	423	4.71	58	5.7	1	1	0	8.04	18.35	154	1.02	0.15	170.2	0	1	1	86	698	3
1	2	1	32	140	79	111	11	26.3	1.58	1.67	3.09	1.14	0.85	5.5	319	5.19	46	5.5	0	0	0	8.84	22.04	149	0.51	0.05	145.2	1	0	0	20	4	1
1	2	0	69	141	82	100	10.9	31.2	1.45	0.73	2.42	0.81	0.61	4.38	421	3.75	97	7.2	1	0	0	8.53	21.22	148	0.17	0.04	70.8	0	0	0	19	29	3
1	2	1	29	133	72	67	18.2	26.5	1.82	1.38	3.3	1.23	1.07	5.79	317	5.4	63	6	1	0	0	9.04	20.52	66	0.49	0.05	103	0	0	1	19	27	3
1	2	1	40	122	87	159	7.1	36.6	1.16	1.27	3.06	1.05	0.83	3.3	315	4.78	55	3.4	1	0	1	8.02	19.63	147	0.9	0.17	112.9	1	1	1	481	1813	3
1	2	1	24	111	77	111	2.1	39.4	2.95	0.71	1.91	0.81	0.63	3.98	315	3.9	49	5.2	0	1	0	9.14	21.63	150	0.83	0.13	143.1	1	0	0	7.9	8	2
1	2	1	28	106	61	113	5.6	31.7	0.56	1.89	2.78	1.21	0.72	6.92	315	4.89	40	4.9	1	1	0	8.04	22.48	142	0.45	0.05	175.3	1	0	0	111	1331	2
1	2	1	16	128	86	74	5.4	25.8	9.34	0.9	1.72	0.79	0.81	4.33	314	5.38	44	7.1	1	0	0	10.38	19.73	305	0.18	0.03	175.9	1	0	0	4	21.1	3
1	2	1	21	115	83	119	2.9	21.4	2.1	1.58	3.49	1.47	1.08	4.04	314	6.12	28	3.2	0	1	0	8.82	15.63	156	0.33	0.03	280.4	0	0	0	62	17	1
1	2	1	37	108	60	65	7.7	27	3.94	0.84	1.75	1.06	0.7	4.3	314	3.9	162	13	1	0	0	9.51	19.83	309	0.75	0.22	33	0	0	0	14	6	3
1	2	1	29	111	72	101	4.5	37.2	1.64	1.11	1.56	0.91	0.42	4.43	313	3.21	41	3.9	1	1	0	8.66	21.34	173	0.45	0.01	169.1	1	1	0	22	130	3
1	2	1	67	144	75	102	7.3	35.7	2.01	1.55	3.32	1.55	1.17	4.88	313	5.63	114	10.9	1	0	0	8.96	24	93	1.21	0.3	43.8	0	1	1	76	249	3
1	2	1	16	128	73	118	7.5	34.6	1.38	1.98	4.36	1.26	1.18	4.32	313	7.24	53	5.1	0	1	0	8.47	17.58	171	0.32	0.11	141.9	1	1	1	59.4	43.6	4
1	2	1	28	124	77	88	1.4	34.6	0.61	1.38	1.61	1.07	0.46	4.52	313	3.37	83	4.8	1	0	0	7.69	18.82	198	0.48	0.08	75.5	1	0	0	15	126	3
1	2	1	16	116	82	135	5.3	42	0.59	2.08	3.5	1.45	0.93	5.51	312	5.86	36	3.4	1	1	0	7.86	18.26	265	0.94	0.14	221.7	1	1	1	36	22	0
1	2	1	53	138	90	99	2.9	34.3	1.53	1.04	1.89	0.9	0.54	4.31	311	3.56	69	5.3	1	1	0	8.57	20.83	111	0.66	0.04	82.1	0	0	1	26	11	3
1	2	1	32	122	76	116	7.7	21.6	3.78	1.77	5.44	2.58	1.86	3.86	311	8.81	41	3.6	1	0	0	9.36	20.89	205	1.26	0.31	165.8	0	1	0	25.1	191.4	3
1	2	1	30	96	63	117	4.1	27.2	1.09	1.48	3.54	1.21	0.92	5.76	311	5.58	42	3.9	1	0	1	8.52	18.73	444	0.69	0.05	163.4	0	0	0	12	435	2
1	2	1	29	112	65	115	4.5	40.4	0.94	1.47	1.72	1.24	0.54	4.47	310	3.57	52	5.7	1	0	0	8.12	22.03	224	0.53	0.03	128.6	1	1	1	15	111	3
1	2	1	12	125	63	83	14.5	38.8	1.91	1.36	3.56	1.1	1.04	3.31	309	5.54	34	6.7	0	0	0	8.52	23.11	16	1.03	0.06	251.1	0	0	0	17.2	120.1	2
1	2	1	20	111	71	107	3	29.2	1.71	1.52	3.54	1.11	0.98	4.03	309	5.46	36	3.7	1	1	0	8.61	19.03	216	0.62	0.16	211.9	1	0	1	81.8	40.9	2
1	2	1	68	133	74	130	2	34.9	1.4	0.74	1.64	0.84	0.56	4.05	308	2.9	49	3.7	1	0	0	8.42	23.5	80	0.71	0.08	115.8	0	1	1	14	19	3
1	2	1	59	123	69	113	1.8	32.5	1.17	1.93	2.26	1.38	0.72	4.34	308	4.74	45	7.6	1	1	0	8.31	19.98	171	0.4	0.06	131.5	1	0	0	79	92	3
1	2	1	46	136	70	88	3.9	25	0.83	0.75	1.73	0.71	0.58	5.54	308	2.97	53	4.4	1	0	1	8.21	24.65	254	0.7	0.16	114.5	1	1	0	13	3	3
1	2	0	44	118	70	131	6.8	31.4	2.74	1.37	3.88	1.41	1.19	3.62	414	6.01	83	3.9	1	1	0	8.98	24.16	223	1.23	0.3	92.8	1	0	0	6	4	3
1	2	1	20	115	62	85	4.3	33.5	1.11	1.49	1.36	1.05	0.45	4.25	307	3.21	40	3.2	1	1	0	8.23	19.2	276	0.94	0.1	187.6	1	1	1	55.4	3.3	2
1	2	1	24	116	78	105	3.3	37.4	0.76	1.12	2.2	0.78	0.66	5.89	307	3.77	48	3.5	1	0	0	8.18	21.88	154	0.98	0.18	146.5	0	1	1	16	22	3
1	2	1	49	104	79	119	7	25.2	5.5	2.02	3.86	2.53	1.27	3.73	307	7.77	49	5.6	1	0	0	9.7	21.83	313	1.05	0.22	123.8	0	1	1	591	42	2
1	2	1	38	123	80	85	4.8	34.5	1.51	0.78	2.37	0.71	0.83	4.2	306	3.67	48	5.6	1	1	0	8.53	19.1	57	0.24	0.01	133.5	1	0	0	42	1679	3
1	2	1	27	114	74	114	5	28	1.03	2.94	4.12	2.17	1.07	4.19	306	7.46	51	2.8	0	0	0	8.14	17.63	203	0.94	0.12	133.4	1	1	1	5	13	3
1	2	1	37	139	93	92	2.7	31.5	0.95	2.39	3.36	1.43	1	3.79	306	6.33	53	5.9	0	1	1	7.96	17.92	156	0.53	0.11	119.7	1	1	0	61	3	2
1	2	1	42	114	76	97	2.5	36	2.3	1.01	2.39	0.92	0.8	4.2	305	4.42	47	6.8	1	1	0	8.95	19.53	208	0.48	0.04	134	1	0	1	19.8	1.3	2
1	2	0	31	145	88	107	8.7	25.1	0.96	2.05	4.14	1.47	1.22	3.61	409	6.62	125	14.4	0	1	1	7.92	21.55	166	0.79	0.12	62.1	0	1	1	152	396	3
1	2	0	74	140	82	64	9	25.4	0.43	1.17	1.42	0.88	0.54	4.81	405	2.96	123	23.6	0	0	1	7.41	13.84	331	0.61	0.08	53	0	1	0	108	37	4
1	2	1	22	107	66	145	10.2	29.8	1.23	1.88	2.27	1.32	0.79	4.45	305	4.82	41	4.2	1	1	0	8.38	20.55	282	0.91	0.2	178.9	1	1	1	37	16	3
1	2	1	37	105	64	68	2.2	24.7	2.68	0.81	2.97	0.81	1.21	4.36	304	4.82	45	3.7	1	1	1	9.14	21.11	139	0.56	0.14	144.6	1	0	0	14	43	2
1	2	1	30	136	95	101	4.2	29.6	3.65	1.18	3.56	1.41	1.14	4.66	304	6.01	65	9.6	1	0	1	9.51	16.53	101	0.77	0.15	98.7	0	0	0	15	36	3
1	2	1	24	114	58	100	7	25.6	2.1	0.54	1.92	0.57	0.9	4.88	303	3.81	37	6.3	1	0	0	9.01	22.58	113	0.71	0.16	197.8	1	0	0	20	10	1
1	2	0	26	124	69	131	6.7	36.8	2.71	1.32	3.34	1.21	0.91	4.06	401	5.54	51	6.6	1	0	0	9.08	23.94	260	0.97	0.21	181.2	1	1	1	114	91	3
1	2	1	45	114	66	80	1.6	35.9	1.02	0.62	1.63	0.67	0.5	4.63	302	3	149.1	10.1	1	1	0	8.23	22.89	24	0.84	0.24	63.2	0	0	0	16	5	2
1	2	1	23	126	83	115	14	25.1	2.65	0.61	4.25	0.83	1.63	4.85	301	6.22	47	6.2	1	1	0	9.23	21.05	120	0.54	0.11	151.4	0	1	1	238	117	1
1	2	1	48	78	53	74	2.4	31.5	0.91	0.49	2.29	0.58	0.77	5.67	301	3.55	35	3.8	1	1	0	8.32	13.5	229	0.22	0.01	183.3	0	1	1	16	7	3
1	2	1	35	93	63	102	3.5	40.6	1.23	1.31	1.61	0.93	0.48	3.55	300	3.36	68	4.6	1	0	0	8.15	20.81	44	1.22	0.35	90.8	0	0	1	117	120	1
1	2	1	42	101	63	91	3.2	32.9	3.6	0.62	0.56	0.78	0.33	5.05	300	2.36	43	3.2	0	0	1	9.58	24.03	105	0.36	0.1	148.5	1	0	0	37	110.9	1
1	2	1	50	122	65	118	7.4	32.8	2.48	0.71	2.37	0.73	0.91	5.32	299	4.04	47	7.2	1	0	1	9.26	21.26	464	1	0.14	129.3	1	0	0	0	6	2
1	2	1	18	115	77	103	8.9	31.5	0.96	3.18	1.54	2.79	0.52	4.68	298	5.06	43	7.8	0	1	0	8.18	20.2	173	0.78	0.11	176.4	0	0	0	1.3	2.6	3
1	2	0	27	136	86	132	5.4	35.9	0.67	1.04	1.7	0.78	0.58	4.23	390	3.13	79	5.8	1	0	1	7.72	19.29	160	0.7	0.14	108.5	1	0	0	16	28	2
1	2	1	44	140	89	93	4	29	1.49	1.76	2.42	1.4	0.72	4.87	297	4.95	40	3.1	1	0	1	8.66	20.2	144	0.16	0.03	159.9	0	0	0	12	201	2
1	2	0	28	133	94	103	4.4	18.5	1.26	0.87	3.72	0.71	1.09	5.2	383	5.41	205	10.4	1	0	1	8.56	22.6	102	0.76	0.3	35.8	1	1	1	6	19	3
1	2	1	56	137	82	110	3.7	30.5	1.29	3.32	3.1	2.45	0.89	4.29	294	6.72	63	6.4	1	1	0	8.39	15.43	153	1.05	0.21	90.1	0	0	1	13	1	3
1	2	1	50	95	60	117	4.2	19.3	4.88	1.12	5.31	1.07	1.6	4.07	294	8.58	47	6.8	1	0	0	9.67	23.51	173	0.74	0.13	129.3	0	0	1	7.9	308.9	2
1	2	1	20	123	69	100	9.2	34.4	1.2	1.22	2.78	0.93	0.72	5.06	293	4.66	52	6	1	1	0	8.48	20.76	298	0.3	0.02	138.6	1	0	0	5.3	79.2	2
1	2	1	43	102	67	118	3.4	26.3	1.4	1.94	3.46	1.3	0.97	3.66	293	5.77	41	4	1	0	0	8.31	22.48	216	0.85	0.19	156.1	1	1	1	13.2	4	3
1	2	1	27	124	78	95	12.1	35.8	1.27	0.54	1.48	0.47	0.63	4.42	292	2.8	34	4.4	1	0	0	8.41	23.67	399	1.44	0.23	213	0	0	0	6	4	2
1	2	1	27	99	54	114	2.4	33.6	1.81	0.61	1.51	0.56	0.75	5.53	292	2.95	51	5.5	1	1	0	8.98	21.3	87	0.33	0.1	133.4	0	0	0	11	10	1
1	2	1	34	131	92	135	2.5	42.1	2.69	1.08	2.23	1.08	0.73	3.85	291	4.37	41	3.1	1	1	0	9.02	23.31	230	1.14	0.07	163.7	0	0	0	7	64	3
1	2	1	22	112	60	98	4.2	31.1	1	1.12	1.68	0.88	0.43	4.63	291	3.06	63	5.2	1	1	0	8.21	21.26	254	0.63	0.1	109	1	0	0	16	62	2
1	2	1	33	142	85	103	7.8	19.4	1.83	1.3	3.7	1.06	1.09	5.5	290	5.64	50	6.6	1	0	1	8.99	23.28	277	0.51	0.05	131	0	0	0	10	16	3
1	2	1	26	119	83	73	3.4	27.2	2.89	1.53	2.12	1.02	0.86	4.38	290	5.19	51	7.7	1	0	0	9.22	17.9	118	0.48	0.12	134.4	0	1	1	89	41	2
1	2	0	17	126	63	154	6.1	45.9	1.74	0.53	1.42	0.61	0.55	4.37	368	2.59	42	5.4	1	1	0	8.71	21.71	164	1.12	0.21	247.1	0	0	0	36	156	3
1	2	1	38	118	90	83	3.1	22	1.89	2.05	4.44	1.4	1.19	4.37	288	6.94	58	8.6	1	1	1	8.79	18.73	150	0.74	0.12	107.3	0	1	1	15	9	3
1	2	0	48	94	70	104	5.1	19	2.35	0.47	4.01	0.5	1.55	3.29	368	5.78	176	8.3	1	1	0	8.73	23.32	272	0.46	0.07	38.3	0	0	0	9.2	390.7	3
1	2	1	12	112	73	113	5.4	37	2.14	1.27	2.16	1.11	0.63	4.88	286	4.16	36	5.8	1	0	0	9.03	22.22	245	0.62	0.07	235.1	0	0	0	426	55	3
1	2	1	22	109	72	121	11.6	31	0.56	2.99	3.09	2.83	0.87	4.05	286	6.54	35	6.3	1	1	0	7.5	20.45	264	0.83	0.11	214.7	1	1	1	5	1	2
1	2	1	30	109	75	142	9.1	21.3	2.15	1.9	5.14	1.66	1.33	3.71	286	7.83	56	3.5	1	0	0	8.76	23.44	217	1	0.14	117.2	0	1	1	7	15	2
1	2	1	67	132	76	121	0.9	34.8	1.25	1.58	2.3	0.99	0.65	4.79	286	4.34	46	3.5	1	0	0	8.47	25	78	0.33	0.06	124.9	1	0	0	16	12	3
1	2	1	16	109	79	96	3.5	29.1	2.7	0.88	3.87	0.66	1.21	4.04	285	5.9	56	5.2	1	0	0	9.07	20.2	195	0.22	0.03	133.2	1	0	0	11	1	1
1	2	0	44	115	79	129	3	31.5	4.77	0.66	3.87	0.74	1.42	6.6	366	6.98	65	5.3	1	0	1	10.13	22.05	213	0.37	0.04	123.1	0	1	1	27.7	530.6	3
1	2	1	31	117	94	87	6.7	31.3	1.22	0.52	1.3	0.56	0.49	4.41	284	2.43	78	8.3	1	1	0	8.36	22.58	356	0.34	0.05	79.4	1	0	0	111	313	3
1	2	1	15	120	70	100	6.9	40.2	1.22	1.11	1.54	1.03	0.51	4.56	284	3.12	72	7.3	1	1	0	8.4	21.11	237	0.44	0.01	99.6	0	1	1	496.3	4	4
1	2	1	33	128	60	112	5.1	35.1	1.97	1.71	2.69	1.43	0.75	3.82	283	5.14	51	3.5	1	0	0	8.7	20.51	258	1.27	0.23	128.1	0	0	0	160	137	3
1	2	1	50	142	92	68	2.3	35.4	4.62	1.06	3.13	0.94	1.53	5.05	282	6.06	154	9.2	0	0	1	9.83	21.1	91	1	0.4	32.9	0	0	0	20	10	1
1	2	1	49	126	87	98	10.5	31.5	1.51	1.84	2.92	1.3	0.84	3.74	281	5.65	63	4.8	1	0	0	8.41	23.26	209	0.91	0.19	92.6	0	0	0	0.7	0	3
1	2	1	38	106	71	130	3.5	43.4	1.13	1.9	1.51	1.48	0.41	4.83	279	3.73	49	5.2	1	0	0	8.38	19.54	295	0.99	0.27	130.3	1	0	0	68	46	3
1	2	1	31	118	88	153	10.1	44	0.72	2.13	2.85	1.67	0.84	4.21	278	5.15	49	4.7	1	1	0	7.79	19.03	230	0.9	0.15	135.8	1	0	1	5.3	0	2
1	2	0	35	106	62	77	2.5	29.3	3.44	0.57	1.61	0.61	0.58	4.77	348	3.47	69	4	1	0	1	9.48	18.31	114	0.32	0.05	120.3	1	0	0	7	16	3
1	2	1	30	130	83	109	11.3	25	1.58	1.6	3.81	1.22	1.15	4.66	278	6.03	44	4.6	1	1	0	8.68	23.11	355	0.56	0.06	154.8	1	0	0	19	90	3
1	2	0	36	124	72	154	7.5	37.5	1.57	0.92	2.45	0.87	0.73	4.66	347	4.04	69	4.8	1	0	1	8.67	23.45	127	0.6	0.07	119.6	0	0	0	4	94	2
1	2	1	57	140	75	85	3.8	26.9	3.16	1.14	3.92	1.05	1.29	4.57	278	6.68	65	7.2	0	0	1	9.35	18.78	112	0.68	0.14	86.6	0	0	0	17	5	3
1	2	0	39	96	60	123	10.6	32.5	2.66	0.52	2.35	0.58	1.02	6.44	347	4.2	198	13.5	0	0	0	9.52	20.28	92	1.05	0.17	34.9	0	0	0	17	19	3
1	2	1	67	111	64	76	2.9	28.6	1.34	0.66	1.12	0.59	0.51	4.61	277	2.49	157	16.4	1	1	0	8.5	18	8	0.28	0.06	30.3	1	1	1	16	44	3
1	2	1	30	120	74	58	4.1	29.6	1.21	0.32	0.92	0.36	0.57	3.87	277	2.23	78	10.8	0	0	0	8.22	25	104	0.96	0.17	80	0	0	0	12	7	3
1	2	1	41	118	76	98	4	40	3.52	0.78	2.41	0.88	0.85	4.67	275	4.4	72	5.7	1	0	0	9.48	21.37	61	0.74	0.02	82.3	0	1	1	18.5	13.2	3
1	2	1	28	109	63	103	1.5	29.9	1.03	0.81	1.16	0.58	0.49	5.33	275	2.47	47	4.5	1	0	1	8.38	19.89	118	0.22	0.05	145.5	1	1	0	21	30	3
1	2	0	23	112	45	96	3.5	29	2.31	0.77	1.58	0.65	0.72	5.3	343	3.21	39	4.5	1	0	0	9.19	16.98	4	0.57	0.11	253.1	0	0	0	2	1	2
1	2	1	23	112	80	97	2.9	38.3	0.81	0.98	1.57	0.97	0.46	3.89	274	2.82	54	5.2	1	1	0	7.83	19.84	158	0.68	0.04	129	1	1	1	154.4	55.4	2
1	2	1	51	117	82	117	4.3	28.5	1.28	0.89	1.7	0.61	0.67	6.26	274	3.32	758	27.4	1	0	0	8.76	21.78	41	1.06	0.22	5.2	0	0	0	4	10.6	2
1	2	1	32	120	78	94	6.2	39.6	1.23	1.09	2.3	1.08	0.7	4.78	273	4.03	119	8.7	1	1	1	8.45	22.94	315	0.59	0.12	48.5	1	0	0	0	1	2
1	2	1	30	111	71	76	3.9	29.6	2.06	1.94	2.76	1.3	0.94	4.73	272	5.45	36	5.8	0	0	0	8.96	21.6	123	0.63	0.11	195.2	1	0	0	13	5	3
1	2	1	34	122	82	127	7.1	33.9	0.88	1.69	2.04	1.2	0.58	3.71	272	4.15	37	5.8	1	1	0	7.86	17.36	239	0.8	0.13	184.3	1	0	0	10	58	3
1	2	1	21	135	85	79	2.9	40.2	1.33	1.57	2.86	1.27	0.89	4.2	272	4.96	130	10.5	1	1	0	8.4	17.04	176	0.78	0.26	47.7	0	0	1	4	14	2
1	2	1	37	128	78	111	3.8	28.9	1.86	0.72	2.31	0.77	0.82	4.57	271	3.9	32	1.1	0	0	0	8.82	21.21	169	0.68	0.12	214.3	0	1	1	191	158	1
1	2	1	45	113	68	103	3.6	30.2	1.42	0.71	2.58	0.78	0.95	6.1	270	4.04	32	3.1	1	0	0	8.84	17.58	172	1.02	0.23	205.9	0	0	0	37	69	2
1	2	1	39	126	81	108	1.9	35.4	1.34	0.92	1.15	0.75	0.47	4.83	269	2.69	67	3.4	1	1	0	8.55	19.52	66	0.26	0.01	90.4	1	1	1	15	39	3
1	2	1	58	120	60	78	3.6	30.5	2.05	1.75	3.32	1.48	0.88	3.8	269	5.66	57	7.6	1	1	0	8.73	20.28	116	0.79	0.11	100.5	0	0	0	18.5	4	2
1	2	1	20	100	54	78	2.9	25.6	4.33	0.73	1.51	0.59	0.69	3.75	269	3.89	59	9.1	1	0	0	9.47	20.2	131	0.13	0.01	119.8	1	0	0	23	712	3
1	2	1	36	117	80	115	4.8	38.1	2.18	1.14	1.73	1.09	0.62	4.28	268	3.5	46	3.3	1	0	0	8.91	23.44	98	0.78	0.1	141.7	0	0	0	10	237	2
1	2	1	31	107	62	123	8.6	38	0.81	1.75	2.72	1.25	0.78	4.28	268	4.98	56	5.7	0	0	1	7.92	22.31	221	0.67	0.07	116.4	1	0	0	303	5	2
1	2	1	45	100	57	138	4.1	37.8	1.63	1.43	3.05	1.45	0.96	4.8	268	5.09	88	5.4	1	0	0	8.74	23.15	172	0.94	0.37	64.1	0	1	1	63.4	62	3
1	2	1	31	100	61	127	6	21.1	2.34	2.37	4.35	2.62	1.2	3.74	267	7.46	63	4.5	1	0	0	8.85	24.8	199	1.01	0.21	101.6	0	1	1	99	90	3
1	2	1	49	111	60	76	15.1	31.5	1.02	1.31	3.02	0.9	0.99	6.14	267	5.04	46	5.5	1	0	0	8.52	19.77	340	0.66	0.09	133.1	0	0	0	5	10	2
1	2	0	35	138	99	81	4.9	23.7	2.08	1.72	4.1	1.47	1.54	5.34	330	6.88	113	13.2	0	0	0	9.09	19.03	240	0.91	0.26	68.1	0	0	0	19.8	55.4	2
1	2	1	51	106	78	97	2.3	31.9	1.35	0.73	1.66	0.46	0.93	5.61	266	3.68	60	8.9	0	0	0	8.71	17.15	42	0.02	0.01	97.2	1	0	0	1.3	1.3	3
1	2	1	27	105	66	90	3	28	0.98	0.8	1.63	0.71	0.71	5.53	266	3.11	60	5.4	1	0	1	8.37	19.92	49	0.36	0.04	110.6	1	1	0	94	6	2
1	2	1	45	134	87	55	1.9	35.1	1.2	0.87	1.56	0.84	0.55	4.16	266	3.18	467	19.9	0	1	0	8.29	21.48	84	0.76	0.21	9.3	0	0	0	16	16	3
1	2	1	29	138	75	143	8.2	21.9	3.28	1.88	5.4	1.43	1.66	5.57	266	8.87	33	4.3	1	1	0	9.59	23.32	275	0.78	0.09	217.3	1	0	0	99	128	3
1	2	1	32	107	73	103	4.2	35.4	1.97	0.77	4.14	0.81	1.22	4.59	264	6.09	54	4	1	1	0	8.88	19.14	181	0.53	0.08	120.6	0	0	0	32	9	1
1	2	1	27	102	62	99	3.7	19.4	1.19	1.44	4.63	1.27	1.29	4.4	264	6.62	37	5.8	1	0	1	8.34	16.42	379	0.47	0.17	193.2	1	0	0	3	15	3
1	2	0	52	108	68	92	6.3	32.6	1.44	1.63	3.4	1.32	1.08	4.62	322	5.61	48	6.7	1	0	0	8.58	17.36	206	1.26	0.23	168.8	1	0	0	6.6	2.5	2
1	2	1	58	120	88	97	6.7	30.1	2.23	1.84	4.69	1.56	1.32	5.83	263	7.24	45	9.9	1	0	1	9.25	21.88	144	0.6	0.06	132	0	0	0	19	3	3
1	2	1	60	120	64	125	6.5	35.2	1.08	2.41	2.67	1.75	0.74	5.78	262	5.38	50	7.1	1	0	0	8.51	23.92	223	1.24	0.21	116	0	0	0	4	30	3
1	2	1	24	104	65	114	2.7	37.2	1.72	1.04	3.7	0.81	1.08	4.32	262	5.66	46	3.4	0	0	1	8.69	21.1	177	0.95	0.24	153.9	1	0	0	23	18	3
1	2	0	67	127	75	115	11.6	31.5	2.33	1.07	3.98	0.98	1.2	4.29	322	6.17	157	9.7	0	1	0	8.98	21.16	296	0.83	0.17	40.8	0	0	0	7.9	4	3
1	2	1	40	115	75	107	10.6	31.8	2.2	1.29	3.19	1.21	0.89	3.75	260	5.38	65	6.9	1	0	1	8.79	18.61	211	1.14	0.14	93.1	0	0	0	7.9	5.3	3
1	2	0	46	136	83	84	3.6	33.3	0.77	2.52	2.1	1.91	0.57	4.24	321	5.26	39	3.4	1	1	0	7.86	21.45	173	1.15	0.17	163.2	0	0	0	9.2	0	3
1	2	1	29	95	67	77	2.6	31.5	1.8	1.1	3.04	0.76	1	5.97	259	5.14	51	6.2	1	0	0	9.06	14.86	181	0.51	0.2	131.5	1	0	0	59	5	3
1	2	0	22	130	66	107	5.5	37.3	1.77	1.11	1.49	0.76	0.51	4.6	321	3.08	67	5.5	1	0	0	8.78	19.93	229	0.69	0.12	136.8	1	0	0	408	803	3
1	2	1	42	107	71	106	2.2	29.2	1.08	1.23	1.96	1.04	0.52	4.12	259	3.71	56	5.8	1	0	0	8.17	19.53	102	0.35	0.02	109.5	0	0	0	2	11	2
1	2	1	42	116	75	77	14.7	34.8	2.49	1.37	3.09	1.09	0.98	5.3	258	5.84	23	4.1	0	0	0	9.26	20.75	246	0.91	0.09	305.7	0	0	0	100	29	2
1	2	1	23	124	76	70	9.7	37.8	1.72	1.7	2.12	1.39	0.78	3.54	258	4.49	54	4.7	1	0	0	8.49	17.92	318	1.14	0.26	129	0	1	0	36	288	3
1	2	1	33	99	59	91	3.8	32.7	1.57	1.31	2.22	0.99	0.76	3.71	258	4.1	42	4.7	1	0	0	8.44	24.03	214	0.48	0.09	160.2	1	0	0	2	74	3
1	2	1	19	99	68	112	5.6	32.8	1.74	0.85	2.46	0.74	1.01	4.65	257	4.23	31	4.5	1	1	0	8.77	21.51	217	0.56	0.09	254.5	1	0	0	56	268	3
1	2	1	48	135	87	81	10.9	28.7	1.35	0.33	1.67	0.53	0.79	6.99	256	3.02	67	3.9	0	0	0	8.93	23.23	331	0.82	0.05	86.6	0	0	0	23.8	13.2	2
1	2	1	19	108	68	124	5.2	20.6	2.77	1.65	4.95	1.97	1.5	4.03	256	7.64	50	3.2	1	1	0	9.09	19.36	231	0.75	0.15	146.6	0	0	0	20	1188	3
1	2	1	71	120	75	108	11.5	36.3	1.69	1.48	3.48	1.31	1.05	4.84	256	5.93	36.6	8.5	1	0	0	8.78	24	243	1.14	0.06	137.1	0	1	1	125	374.9	3
1	2	1	35	104	60	114	6.9	22.7	4.03	1.16	4.77	1.15	1.49	4.1	255	7.99	44	3.4	0	0	1	9.49	20.31	288	1.5	0.3	150	0	1	1	31.7	13.2	2
1	2	1	54	110	67	80	6.9	38.2	0.89	0.72	0.5	0.63	0.27	3.52	254	1.66	436	24.5	1	0	0	7.82	25	54	0.79	0.19	9.7	0	1	1	8	3	2
1	2	1	22	115	81	127	7.6	37.2	0.85	1.58	2.08	1.13	0.64	5.01	254	3.99	35	4.1	1	0	0	8.13	17.72	265	0.58	0.04	214.7	0	0	0	12	249	3
1	2	0	19	111	65	138	10.9	38.2	0.8	1.53	1.97	1.3	0.91	6.58	318	4.1	50	5	1	0	0	8.34	24.22	255	1.17	0.2	197.5	0	0	0	41	219	3
1	2	1	32	109	64	111	3.7	27.5	0.95	2.52	1.4	1.71	0.47	3.27	253	4.25	49	3.5	1	0	0	7.81	22.83	133	0.76	0.12	135	0	0	0	5	15	3
1	2	1	20	110	83	55	7.1	29.2	2.03	1.6	2.51	1.13	0.88	6.83	253	4.86	91	12.3	1	0	1	9.31	16.42	198	0.73	0.14	72.7	1	1	1	56	1801	3
1	2	1	49	128	77	120	9	32.5	1.43	2.58	2.8	2.44	0.93	5.06	253	5.8	42	10.7	1	0	1	8.66	14.42	246	0.63	0.09	147.9	1	0	0	94	70	1
1	2	1	38	122	82	76	2.6	27.6	7.21	0.62	1.9	0.46	1.1	4.68	253	4.53	54	6.8	1	1	1	10.2	15.63	71	0.51	0.09	116.5	0	0	1	13.2	6.6	2
1	2	0	51	104	64	110	1.8	33.7	2.34	0.73	1.8	0.73	0.77	4.13	314	3.55	50	3.9	1	1	0	8.95	15.63	86	0.58	0.1	161.6	0	0	0	75	4259	3
1	2	1	31	138	100	99	5	32.9	1.16	1.54	2.25	1.2	0.69	5.25	252	4.35	43	6.7	1	0	1	8.49	15.24	239	0.62	0.03	157.9	1	1	1	310	950	3
1	2	1	22	145	97	98	6.6	38.9	2.8	0.7	4.31	0.67	1.26	3.88	252	6.1	438	25	1	1	0	9.07	16.56	160	1.04	0.31	11.6	1	0	1	16	81	3
1	2	1	31	111	80	121	6	39.8	2.37	1.48	2.17	1.32	0.62	5.57	252	4.47	37	5.5	1	0	0	9.26	21.88	20	0.77	0.11	187.8	0	0	0	73	329	2
1	2	0	43	117	77	97	2.5	20.6	1.23	0.85	2.18	0.85	0.73	2.57	313	3.72	67	4.3	1	0	1	7.83	23.44	25	0.16	0.01	119.4	0	0	1	30.4	1.3	3
1	2	1	41	111	70	115	3.7	33	0.91	1.71	3.7	1.23	0.99	3.55	251	5.74	50	3.4	1	0	0	7.85	23.83	84	1.06	0.22	125.4	0	0	0	17	199	1
1	2	1	23	123	92	66	8.7	37.3	1.2	1.24	2.52	1.04	0.95	5.53	251	4.48	34	4.2	1	1	0	8.57	19.2	316	0.63	0.08	218.1	0	1	1	22	119	3
1	2	1	32	119	77	111	7	33.5	1.47	1.27	4.14	0.89	0.96	4.13	250	6.28	59	6.7	0	1	0	8.48	17.1	141	0.4	0.03	108.9	0	1	1	155	134	4
1	2	1	32	130	81	120	3.3	37.7	1.58	1.1	3.27	0.92	0.86	4.31	250	5.17	58	4.7	1	1	0	8.6	23.62	197	0.89	0.15	111.1	1	0	0	27	410	2
1	2	1	26	109	76	98	2.2	30.4	2.02	1.25	4.76	0.94	1.65	4.41	250	7.1	34	2.7	1	0	0	8.87	17.19	129	0.67	0.14	214.6	1	1	1	72	15	3
1	2	1	33	140	95	67	3.3	34.1	2.3	0.98	3.11	0.75	1	3.96	249	5.51	806	37.9	0	1	0	8.89	18.73	170	0.86	0.26	5.3	0	0	0	8	31	3
1	2	1	48	136	86	69	4.4	29.9	0.8	1.35	1.98	1.14	0.62	4.06	249	3.48	295	25.8	1	0	1	7.86	19.07	124	0.69	0.3	15.7	0	0	0	1	13	3
1	2	1	65	139	93	100	3.7	31	2.51	1.49	1.88	1.35	0.72	5.5	248	4.26	98.1	9.1	1	0	0	9.31	19.88	221	1.18	0.35	81.5	1	0	0	214	112	3
1	2	0	34	140	90	140	6.2	26	2.01	1.28	6.88	1.2	1.95	4.01	306	9.27	53	5.9	1	0	1	8.77	23.66	156	0.97	0.21	164.1	0	1	1	171	291	3
1	2	1	26	108	75	125	5.5	36.1	1.29	1.09	2.09	0.87	0.64	4.49	246	3.71	45	2.3	1	1	0	8.44	22.23	194	1.01	0.24	155.3	1	0	0	22.4	212.5	3
1	2	0	61	125	97	114	3.5	38.6	0.72	1.43	1.38	0.95	0.45	6.19	304	3.14	105	9.2	1	0	0	8.18	24.62	20	0.68	0.09	66.2	0	0	0	40	41	3
1	2	1	29	109	72	102	6.2	33	1.99	0.62	2.07	0.63	0.7	4.11	245	3.62	44	4.3	1	1	0	8.78	20.76	245	0.45	0.08	155.9	1	0	0	9.2	4	3
1	2	1	29	97	62	139	3.5	34.6	1.19	1.14	2.5	0.96	0.74	4.14	245	4.07	32	2.9	1	1	0	8.28	20.55	120	0.7	0.07	225.1	0	0	1	7	5	2
1	2	1	23	103	63	75	4.5	37.2	2.62	0.59	2.44	0.58	0.84	4.34	245	4.52	52	7.9	1	0	1	9.11	15.43	193	0.65	0.02	134.7	1	0	0	28	42	2
1	2	0	47	131	77	88	2.2	25.8	3.06	0.59	1.32	0.67	0.66	5.09	303	3.17	64	6.2	1	0	1	9.43	22.86	62	0.31	0.06	123.6	1	1	1	25	1030.9	4
1	2	1	54	115	74	120	7.3	36.5	1.6	2.08	1.18	1.4	0.4	4.13	244	3.71	91	8.5	1	0	1	8.57	20.31	42	1.01	0.2	59.4	0	0	0	50.2	241.6	4
1	2	1	50	124	79	122	4.2	31.9	1.24	0.57	0.83	0.61	0.47	3.39	243	1.91	41	3.5	0	0	0	8.12	17.98	87	0.9	0.18	151.4	0	0	0	34.3	151.8	3
1	2	1	23	111	87	117	9.8	33.3	0.7	0.9	1.65	0.73	0.66	3.23	243	3.04	34	6.9	1	1	1	7.5	18.66	69	0.76	0.03	220	1	0	0	3.3	0	3
1	2	0	18	117	76	75	10.1	32.7	1.68	1.17	3.26	0.89	1.05	3.8	293	5.17	63	8.5	1	0	1	8.53	21.62	292	0.66	0.07	153	1	0	0	5	15	3
1	2	1	27	110	68	151	8.4	23.7	1.85	1.59	5.46	1.35	1.51	3.6	241	7.5	49	3.9	1	1	0	8.58	19.1	152	0.82	0.09	139.7	1	0	0	451.4	0	3
1	2	0	41	128	80	64	3	25.3	8.42	0.27	0.48	0.21	1.77	5.31	288	7.48	95	9.6	0	1	0	10.48	20.99	177	0.73	0.05	80.6	0	1	0	161	40.9	3
1	2	1	40	137	88	114	5.3	37.1	1.42	1.33	2.11	1.1	0.65	3.84	239	4.11	65	8.2	1	0	0	8.38	23.44	220	0.73	0.14	93.1	1	0	0	415	147	3
1	2	1	51	136	87	128	3.7	40.7	1	1.26	1.22	1.04	0.4	4.33	239	2.88	54	3.8	1	1	0	8.15	23.56	164	0.96	0.19	109.7	0	0	1	16	116	3
1	2	1	57	90	60	145	8.5	27.3	2.77	0.82	1.89	0.81	0.79	3.61	238	4.03	71	7.6	1	0	0	8.98	21.64	14	0.6	0.21	78.2	0	0	0	49	188	3
1	2	1	29	109	67	133	6.2	39.5	1.12	1.09	2.96	1.1	0.94	3.95	237	4.59	43	4.5	1	0	0	8.17	24.65	149	0.85	0.11	160.1	0	0	0	32	4	3
1	2	1	63	111	61	133	2.7	44.6	0.69	2.29	4.72	1.64	1.4	5.85	236	7.54	39	4.1	1	1	0	8.08	17.48	339	1.1	0.21	153.1	0	0	0	223	13	3
1	2	0	26	132	81	77	6	19.4	2.42	0.97	3.06	0.78	1.01	4.36	283	4.94	183	14.1	1	1	0	9.04	24.33	124	0.55	0.07	41.5	0	1	1	14	20	2
1	2	0	33	132	90	103	4.2	32.8	0.99	1.65	3.42	1.08	1.03	4.97	281	5.58	41	6.1	1	1	0	8.27	19.47	111	1.12	0.37	222	1	1	1	16	191	3
1	2	1	41	97	61	115	1.6	32.6	1.12	1.72	2.58	1.44	0.86	4.43	234	4.79	47	5	1	0	0	8.28	16.73	54	0.47	0.05	134.7	0	0	0	7.9	7.9	3
1	2	1	30	103	74	92	4.4	32.4	0.99	1.02	1.87	0.77	0.63	4.66	234	3.68	54	6.1	1	0	0	8.21	17.26	271	0.92	0.14	122.2	0	1	1	305	113	3
1	2	0	73	122	71	70	2.3	29.5	0.7	1.27	1.55	0.84	0.5	4.24	276	3.09	138	8.7	0	0	1	7.77	21.77	37	0.53	0.09	46.6	0	0	0	45	33	0
1	2	1	57	114	75	106	4.8	27.1	1.66	0.42	2.02	0.46	0.88	6.19	229	3.62	32	3.6	1	1	0	9.01	25	87	0.5	0.1	196.3	0	0	0	88	510	3
1	2	1	46	110	80	125	5.6	33.4	2.2	1.17	1.28	1.01	0.58	6.05	226	3.24	50	5.5	1	1	0	9.27	20.58	77	0.85	0.2	122.5	0	0	0	212.5	59.4	2
1	2	1	17	138	90	132	5.4	38.4	2.78	1.01	1.87	0.95	0.66	4.91	226	3.72	46	4.7	1	0	0	9.29	20.37	116	0.83	0.21	165.1	1	1	1	69	194	3
1	2	1	33	118	72	85	6.6	29.4	2.97	0.55	2.16	0.64	0.98	4.5	224	4.15	37	3.3	1	0	0	9.27	17.58	104	0.31	0.07	185.5	1	0	0	49	325	3
1	2	1	35	91	62	89	2.8	29.5	1.85	1.08	1.92	0.87	0.65	5.46	222	3.84	82	4.9	1	1	0	8.99	19.61	154	0.21	0.1	73.2	1	1	1	8.5	538.6	3
1	2	1	50	103	64	92	10.8	26.7	1.21	0.61	1.83	0.63	0.66	4.24	222	3.31	99	11	0	1	0	8.32	25	162	0.74	0.18	54.7	0	0	0	105.6	298.3	3
1	2	0	25	114	55	76	11	36.6	1.3	0.9	1.35	0.85	0.5	5.65	271	2.87	55	7.7	1	0	0	8.67	20.24	2	0.65	0.06	167.4	0	0	0	8	12	2
1	2	1	40	122	56	61	1.2	22.3	1	0.58	1	0.67	0.36	6.16	220	2.37	101	24.3	1	0	0	8.5	20.03	6	0.73	0.19	56	0	0	0	27	1409	1
1	2	1	19	120	99	83	12.2	36	1.7	0.49	2.27	0.61	1.23	2.04	219	4.13	42	5.1	1	0	0	7.92	22.43	462	1.21	0.49	179.2	1	0	0	15	26	3
1	2	1	49	91	69	102	2.2	32.6	0.92	0.84	1.82	0.71	0.62	6.61	219	3.25	37	6.6	1	0	0	8.49	18.13	191	0.65	0.15	171.2	1	0	0	19.8	0	2
1	2	1	48	119	85	108	3.8	31.2	1.49	1.03	2.05	0.97	0.72	4.92	218	3.6	58	5.1	1	0	1	8.67	23.44	130	0.46	0.05	102.3	1	1	1	15.8	50.2	3
1	2	1	24	113	74	75	2.3	24.6	1.38	0.3	2.64	0.26	0.91	3.97	218	3.8	51	5.8	1	0	1	8.38	21.04	147	0.34	0.06	136.6	1	0	0	23.8	23.8	3
1	2	1	14	115	75	90	1.9	34.2	1.1	1.57	3.2	1.23	0.98	5.85	216	5.79	34	5.3	1	1	0	8.54	16.86	365	0.8	0.19	243.3	1	0	0	56	1021	3
1	2	1	21	131	88	82	3.2	36.4	1.78	0.97	1.12	0.63	0.69	4.87	211	3.17	270	5.1	0	1	0	8.84	16.19	60	0.46	0.16	20.3	0	1	1	16	115	3
1	2	1	40	136	72	109	3.6	30.1	0.69	1.07	1.83	0.79	0.57	6.51	211	3.29	42	5.2	1	0	1	8.18	24.77	266	0.67	0.07	154.1	1	0	0	4	47	2
1	2	1	20	123	82	141	8.1	22.9	3.95	1.68	4	1.46	1.39	4.83	210	6.96	35	3.8	1	0	1	9.63	21.08	246	0.49	0.03	218.9	0	0	0	35.6	40.9	2
1	2	1	46	109	69	108	4.1	32.2	1.31	1.09	2.54	0.91	0.85	2.88	209	4.43	25	6.6	0	0	0	8.01	19.98	146	0.61	0.17	272.6	0	0	0	477	410	3
1	2	1	20	99	62	112	2.4	44.4	0.7	1.37	1.51	1.04	0.49	4.01	208	3.33	40	3.1	1	0	0	7.71	20.43	154	1.17	0.22	187.6	0	0	0	271	173	2
1	2	1	15	116	78	109	9.1	37.8	1.12	1.58	2.74	1.48	0.96	5.66	207	4.78	34	5.9	1	0	0	8.53	21.3	3	0.37	0.03	240	0	0	0	80	1022	2
1	2	1	17	119	78	111	4.4	34.4	1.34	1.21	3.79	0.81	1.05	5.94	206	5.52	34	4.5	1	1	0	8.76	20.57	185	0.41	0.04	233.9	0	0	0	7	38	3
1	2	1	29	133	75	136	8.5	42.5	0.78	1.56	2.59	1.33	0.77	4.93	205	4.67	38	3.8	1	0	0	8.03	23.63	245	1.3	0.22	184.6	0	0	0	5	38	3
1	2	0	44	91	60	110	4.2	22.9	2.18	0.58	1.44	0.55	0.76	5.06	248	3.27	54	4.6	1	0	0	9.08	20.76	70	0.7	0.18	152.4	0	0	0	44.9	619.7	3
1	2	1	20	106	70	123	6.9	37.7	0.91	1.48	2.01	1.19	0.58	3.75	202	3.93	34	4.5	1	1	0	7.91	22.89	139	0.99	0.17	226.4	0	0	0	46.2	9.2	3
1	2	1	38	128	83	111	2.4	36.3	1.65	0.87	1.42	0.81	0.53	4.12	201	3	45	4.3	1	1	0	8.6	23.33	303	0.61	0.08	143.8	0	0	0	98	1534	3
1	2	1	31	124	77	127	2.7	42.1	1.23	1.13	2.53	0.99	0.76	4.05	200	4.19	54	3.8	0	0	0	8.29	23.44	214	1.14	0.22	121.4	0	0	0	118.8	7.9	3
1	2	1	20	114	68	74	1.5	30.5	4.63	0.66	1.62	0.66	0.9	4.76	197	4.03	49	5.2	1	0	0	9.77	20.31	136	0.2	0.02	148.5	1	0	0	115	1646	3
1	2	1	28	98	75	82	1.4	34	1.19	0.86	1.82	0.72	0.63	6.93	196	3.65	45	4.4	1	0	0	8.79	17.93	201	0.44	0.05	153	1	0	0	109	48	3
1	2	1	53	125	84	88	2.3	34.4	1.34	1.11	2.46	0.96	0.77	5.41	196	4.14	37	4.4	1	0	0	8.66	22.27	162	0.43	0.04	168.5	0	0	0	16	6	3
1	2	1	44	122	79	117	2.9	37.4	2.38	1.34	2.48	1.31	0.82	4.36	196	4.66	44	4.5	0	0	0	9.02	20.2	171	0.81	0.18	143.2	1	1	0	6	2	3
1	2	1	27	130	97	95	6.3	39.4	0.66	1.28	1.52	0.92	0.48	3.05	195	3.19	358	17.8	1	0	0	7.38	16.08	172	0.8	0.2	14.1	0	0	0	19.8	0	2
1	2	1	32	116	73	72	10.2	26.8	0.9	1	2.03	0.86	0.8	6.08	195	3.87	39	6.3	0	0	0	8.38	23.44	247	1.17	0.14	175.6	1	1	0	6	0	3
1	2	1	36	122	73	85	6.3	31.9	1.66	0.85	1.64	0.78	0.66	5.35	194	3.34	34	6.3	1	1	0	8.86	14.69	99	0.34	0.02	200.9	1	0	0	67	18	2
1	2	1	30	121	91	80	6.5	33.1	1.86	0.57	2.06	0.64	0.79	5.32	193	3.54	50	7.7	1	0	1	8.97	25	59	0.23	0.02	133.6	1	0	1	9	9	3
1	2	1	60	126	93	125	6.4	27	2.33	1.7	5.02	1.43	1.4	3.84	193	7.84	40	3.7	1	0	0	8.87	20.2	163	1.46	0.34	150.1	0	0	0	8	2	3
1	2	1	39	109	66	73	2.2	28.9	1.56	0.51	1.25	0.63	0.48	5.1	189	2.5	51	4.8	0	0	0	8.75	19.49	125	0.65	0.14	123.8	0	0	0	62	66	3
1	2	1	50	135	88	78	3.2	29.2	2.35	0.7	1.9	0.69	0.7	5.09	187	3.75	37	4.2	0	0	1	9.16	18.82	292	0.36	0.03	170.5	1	0	0	15	1935	3
1	2	1	13	119	80	84	4.2	30.6	2.3	1.23	1.06	0.92	0.46	5.64	186	3.4	27	3.5	1	0	0	9.24	23.11	61	0.23	0.02	322.3	1	0	0	9	20	3
1	2	1	41	112	73	119	3.9	31.8	3.1	0.75	2.18	0.77	0.76	3.89	185	3.89	32	3.4	1	0	1	9.17	17.85	198	0.6	0.1	209.8	0	1	1	10	7	3
1	2	1	29	118	68	115	6.1	36.6	0.51	1.37	2.7	0.91	0.76	6.44	183	4.6	31	3.4	1	1	0	7.87	20.2	305	0.92	0.12	233.5	1	0	0	53	32	2
1	2	1	14	111	60	113	3.7	45.4	1.72	0.49	2.16	0.56	0.74	3.61	183	3.74	38	6.1	0	1	0	8.51	20.03	236	0.48	0.04	214	0	0	0	3	34	3
1	2	1	48	122	78	105	2.7	27.2	0.76	1.23	1.37	0.92	0.49	4.57	182	2.97	36	3.9	1	0	0	7.93	18.22	96	0.31	0.02	177.4	1	1	1	98	52	3
1	2	1	26	106	67	88	14.3	31.8	1.36	1.22	2.21	0.83	0.72	5.35	182	4.17	38	4.8	1	0	0	8.67	21.72	271	1.1	0.24	188.8	0	0	0	16	8	2
1	2	0	38	91	53	63	4.9	36.6	0.9	0.86	1.21	0.68	0.2	4.43	213	2.49	109	3.9	0	1	1	8.06	23.05	54	0.68	0.04	51.8	0	1	1	73	68	3
1	2	1	35	114	75	125	4.2	37.9	1.34	1.72	2.55	1.3	0.74	5.17	180	4.67	38	6.4	0	1	0	8.62	21.72	168	0.81	0.08	177.7	0	1	1	180	12	1
1	2	1	35	98	65	125	4.5	36.7	0.87	1.44	1.25	0.98	0.31	4.06	179	3.05	81	5.8	1	0	1	7.94	18.07	244	0.54	0.11	74.2	0	0	0	4	0	3
1	2	1	27	112	67	110	12.8	29.1	1.66	1.36	3.47	1.05	1.12	5.28	177	5.84	41	5.7	1	1	0	8.85	17.06	219	0.57	0.06	171.6	0	0	0	16	5	3
1	2	1	33	116	85	91	3.4	35.4	1.89	0.97	2.14	0.84	0.68	5.18	177	4	37	6	1	1	0	8.96	22.04	178	0.66	0.15	185.5	0	0	0	4	2	3
1	2	1	20	119	76	96	7.6	38.5	0.74	1.24	6.85	0.85	1.77	5.19	176	9.1	38	4.7	1	0	1	8.03	17.53	322	0.98	0.14	197.1	1	0	0	15	0	3
1	2	1	17	113	78	117	3.9	40.8	0.76	1.63	2.41	1.46	0.63	3.81	175	4.38	38	3.2	1	1	0	7.74	18.26	161	1.06	0.15	205.8	1	0	0	3	24	3
1	2	0	55	132	80	77	2.3	31	1.97	0.5	0.91	0.54	0.45	4.42	206	2.4	47	4.2	1	0	0	8.84	19.38	26	0.2	0.07	171	0	1	0	13	226	3
1	2	1	28	90	57	119	3.1	34.3	1.48	0.89	2.16	0.8	0.77	4.09	173	3.68	52	3	1	0	0	8.48	20.7	231	0.47	0.08	129.5	1	1	0	220	1571	3
1	2	1	49	125	75	99	3.7	31.5	2.24	0.68	2.05	0.84	0.89	4.43	170	3.86	35	5.3	1	0	0	8.98	22.06	147	0.57	0.12	182.5	1	0	0	44	8	2
1	2	1	51	117	81	124	7	22.2	1.45	0.94	1.79	0.82	0.88	5.61	170	3.67	40	6.7	1	0	0	8.78	23.83	166	0.91	0.15	155.2	0	0	0	5	2	2
1	2	1	38	98	63	116	7.7	44	3.08	0.58	3.48	0.76	1.26	3.59	164	5.4	40	4.7	1	0	0	9.08	21.26	255	1.1	0.17	164.7	0	0	0	2	24	3
1	2	0	49	108	63	100	4.2	39.2	0.71	0.86	1.9	0.68	0.61	5.9	200	3.25	47	7.1	1	0	1	8.11	22.2	9	0.44	0.05	175	0	1	0	17	36	3
1	2	1	47	133	77	90	6.1	33	1.76	1.33	2.41	1.06	0.92	5.61	161	4.69	41	6.2	1	0	1	8.97	21.09	52	1.25	0.28	153.3	0	0	0	2	3	2
1	2	0	42	116	72	101	3	34	0.84	0.91	1.54	0.77	0.54	3.35	195	3.09	650	7.1	0	0	0	7.72	22	85	0.63	0.21	8.7	0	0	0	144	96	3
1	2	1	39	116	78	87	7.3	39	3.31	0.71	3.04	0.84	1.17	3.75	157	5.25	417	9.8	1	0	0	9.2	17.21	301	1.05	0.29	11	0	1	1	73	136	3
1	2	1	71	90	52	111	8.2	36.1	1.24	1.06	1.21	0.83	0.5	4.03	156	2.9	45	3.5	1	0	0	8.29	20.03	144	1.17	0.22	126.7	0	1	1	25	15	3
1	2	1	66	137	89	151	10.2	45.3	2.72	1.41	2.76	1.21	0.94	6.78	156	5.2	39	5.2	1	0	1	9.6	22.46	308	1.1	0.17	151.6	0	1	1	101	7	3
1	2	1	23	110	76	133	2.6	36.5	1.17	1.17	3.91	0.91	1.12	4.68	154	5.65	40	4	1	0	0	8.38	17.97	235	0.7	0.07	182.4	1	0	0	14	9030	3
1	2	1	65	97	61	101	6.5	35.2	1.29	0.88	2.58	0.78	0.73	4.5	151	4.1	63	7.9	1	0	0	8.44	20.93	162	0.96	0.21	87.5	0	1	0	18	19	3
1	2	0	36	97	55	96	2.1	30.6	3.99	0.69	2.03	0.64	0.96	4.12	192	4.14	39	4	1	0	0	9.48	25	85	0.58	0.19	231.1	0	0	0	36	480	3
1	2	1	26	104	64	118	2.9	26.7	1.54	0.55	1.9	0.5	0.72	4.98	150	3.37	42	3.5	1	0	0	8.72	18.9	98	0.58	0.28	168.2	1	1	1	105	757	3
1	2	1	37	111	80	100	3.1	36.1	1.06	1.1	1.84	0.82	0.58	5.16	148	3.57	45	8	0	1	0	8.38	21.36	305	0.93	0.18	144.6	1	0	0	7	50	1
1	2	1	47	124	85	86	7.9	36	0.75	1.34	1.44	1.05	0.44	4.68	140	3.56	48	3.8	1	1	0	7.94	17.63	328	0.53	0.06	127.8	0	1	0	7	136	3
1	2	1	26	100	61	106	2.2	34.1	1.53	0.91	1.74	0.87	0.6	4.26	137	3.38	48	2.6	1	1	0	8.56	18.07	103	0.39	0.11	144.2	0	1	0	11.9	37	3
1	2	1	55	108	68	101	1.7	30.7	1.97	0.81	1.57	0.8	0.6	4.85	123	3.28	40	4.2	1	1	0	8.94	24.03	132	0.37	0.12	152.8	1	0	0	13	17	2
1	2	1	50	125	86	112	1.1	32.7	10.03	1.08	3.52	0.91	1.62	4.55	116	8.03	20	4.2	0	0	0	10.5	17.58	4	0.79	0.18	346.7	0	1	1	206	22	3
1	2	1	19	115	70	110	4.7	38.3	3.02	1.45	2.41	1.31	0.72	4.66	111	4.71	39	4.3	0	0	0	9.33	20.45	159	0.38	0.02	195.2	1	0	0	14	41	2
1	2	1	42	103	73	105	2.5	31.9	1.26	1.72	2.26	1.23	0.6	3.42	97	4.56	44	3.2	1	1	1	8.14	24.74	217	1.11	0.1	144.6	0	0	0	392	1.3	3
1	2	0	31	140	71	98	5.4	31.2	1	0.99	1.4	0.71	0.54	3.72	116	3.04	51	6.2	1	0	0	7.99	21.97	192	0.74	0.1	174.8	0	0	0	81	11	2
1	2	1	31	97	63	121	4.6	19.8	1.91	2.85	3.27	2.13	0.98	3.97	47	6.62	40	4.8	1	0	1	8.71	21.76	213	0.99	0.19	171.7	0	0	0	11	100	3
0	0	1	21	98	58	117	3.2	41.3	0.7	1.38	1.86	1.12	0.54	4.16	197	3.7	57	6.3				7.75	22.22	151	0.89	0.2	104.8				205	12
0	0	1	45	137	79	123	9	34.1	0.85	0.97	2.18	0.85	0.77	5.75	284	3.68	46	3.3				8.27	19.51	252	1.18	0.35	121.5				18.5	21.1
0	0	1	34	121	75	122	3.2	40.2	1	1.94	2.27	1.45	0.66	4.34	252	4.54	50	4.2				8.15	22.99	136	1.18	0.19	112.8				23	2
0	0	1	39	97	60	113	3.8	36.9	1	1.06	2.51	0.89	0.7	4.25	257	4.21	53	3.5				8.13	20.57	166	1.12	0.39	110.4				246	5
0	0	1	30	120	65	117	6.4	39.4	0.5	1.07	3.1	0.98	0.94	6.66	152	4.81	29	3.3				7.88	23.88	249	0.93	0.36	228.7				64	6
0	0	1	29	90	59	126	5.6	40.3	1.33	1.01	2.66	0.93	0.78	4.84	370	4.16	60	4.6				8.54	23.14	227	1.04	0.4	98				18.5	0
0	0	1	45	115	54	121	3.6	42.6	0.57	2.14	1.34	1.23	0.38	6.96	309	3.61	45	4.5				8.06	22.46	205	1.02	0.26	136.6				5	16
0	0	1	26	124	71	115	3.9	38.6	0.84	1.52	1.75	1.26	0.53	4.24	183	3.57	47	7.2				7.95	21.5	154	0.84	0.32	125.5				9.2	0
0	0	1	39	114	68	117	3.4	39.9	1.81	0.69	2.36	0.7	0.76	4.24	289	3.88	53	6.7				8.72	18.73	161	1.24	0.31	113.5				15	7
0	0	1	31	134	68	113	8.1	36.5	0.83	1.03	2.71	0.87	1.04	6.87	179	4.73	79	6.5				8.42	18.77	496	0.99	0.38	111.6				7.9	4.6
0	0	1	38	133	87	107	6.6	36.4	2.19	0.75	2.36	0.75	0.83	4.5	362	3.92	49	7.1				8.97	24.24	226	1.08	0.22	115.8				10	2
0	0	0	41	125	60	115	5.3	34	0.7	0.67	1.63	0.54	0.51	6.25	256	2.72	69	5.1				8.16	22.8	209	0.93	0.35	102.8				3	2
0	0	1	31	133	76	138	4.6	41.7	1.55	0.83	2.58	0.94	0.89	4.54	360	4.1	71	5.7				8.63	22.72	137	0.99	0.29	76.7				4	11.9
0	0	0	37	117	68	160	5.2	44.6	1.28	0.74	1.76	0.84	0.64	5.04	393	2.94	72	5				8.54	19.43	151	0.95	0.33	97.1				1.3	0
0	0	0	36	123	56	156	4.9	40.7	1.82	0.82	1.81	0.87	0.66	4.5	554	3.21	74	5.9				8.78	23.34	186	1.1	0.23	93.6				1.3	0
0	0	1	43	121	64	117	4.1	42.7	1.2	0.82	2.08	0.81	0.57	4.22	380	3.6	42	3.5				8.3	21.19	186	1.08	0.36	158.3				2	2
0	0	1	35	119	66	124	6.8	39.7	1.6	1.25	3.29	1.01	0.89	4.13	351	5.16	50	5.3				8.57	22.86	238	1.34	0.21	112.5				110	7
0	0	0	29	124	79	144	3.6	39	0.76	1.84	2.8	1.35	0.79	4.07	284	5.05	46	5.6				7.81	18.59	197	1.17	0.33	168.4				3	2
0	0	1	40	131	67	133	3.9	39	1.81	0.72	1.46	1.06	0.67	4.56	244	3.19	51	4				8.79	24.61	252	1.25	0.29	128.87				11.9	0
0	0	1	32	121	53	102	5	36.7	0.78	1.14	2.09	0.94	0.68	4.12	365	3.62	72	6.3				7.85	23.44	110	0.88	0.27	71				5.3	0
0	0	1	44	116	67	122	6.7	37.7	0.6	0.98	3.02	0.71	0.98	6.74	178	4.48	38	4.4				8.08	18.35	203	1.11	0.21	190.3				343.2	293
0	0	1	40	106	58	132	4.5	41	1.21	1.41	2.3	1.06	0.66	4	219	4.29	73	4.7				8.26	22.6	139	1.02	0.33	73.5				4	3
0	0	1	36	130	71	113	3.5	34.5	1	1.04	1.66	1.07	0.62	3.91	400	3.15	59	4.9				8.04	23.83	107	1.14	0.2	93.7				3	15
0	0	1	37	127	71	125	6.7	40	1.16	0.94	2.51	0.97	0.87	4.65	264	3.86	42	4.3				8.37	19.54	207	1.16	0.21	137.9				205.9	2.6
0	0	1	21	126	74	113	5.2	38.4	0.69	1.34	1.85	0.95	0.53	4.68	226	3.6	83	5.1				7.85	20.9	157	1.54	0.21	96.5				277	22
0	0	1	29	122	63	109	5.1	38.5	0.82	0.93	2.21	0.87	0.62	4.66	316	3.69	52	5.1				8.02	18.82	319	1.21	0.28	108.1				1	3
0	0	1	26	123	70	127	4.8	37.6	0.76	2.21	2.05	1.51	0.64	4.17	242	4.3	42	3.3				7.83	23.37	116	0.76	0.32	143.9				1.3	1.3
0	0	1	22	102	74	130	7.5	37.5	0.85	0.97	1.57	0.79	0.52	5.01	156	3.15	62	3.8				8.13	19.57	169	1.12	0.4	86.1				96	10
0	0	1	41	118	85	121	5.5	41.3	0.74	1.44	2.97	1	0.87	4.22	262	4.72	60	3.6				7.82	23.44	282	1.05	0.25	96.8				4	50
0	0	0	26	130	65	145	6.3	34.3	0.56	1.22	1.52	1.08	0.67	4.38	276	3.38	77	4.8				7.58	20.33	188	1.13	0.34	113.4				2.6	4
0	0	1	30	120	84	129	5.3	34.7	0.74	1.21	2.83	0.92	0.89	3.78	339	4.6	50	6.4				7.71	18.59	236	1.54	0.22	126.7				22	5
0	0	1	21	100	69	103	4.6	38.1	0.94	1.41	2.01	1.13	0.61	4.19	178	3.72	55	3.6				8.05	17.8	230	1.18	0.3	104				3	4
0	0	0	27	113	69	125	7.2	38.5	1.03	1.48	1.51	1.36	0.53	4.77	513	3.31	90	4.2				8.27	18.84	154	1.15	0.21	74.1				0	3.3
0	0	1	37	113	51	134	6.5	42.3	1.61	1.13	2.69	1.01	0.71	4.76	272	4.38	44	5.4				8.72	23.59	283	1.09	0.35	127.5				14	5
0	0	1	32	119	64	102	6.4	40.4	0.96	1.86	2.23	1.49	0.61	4.46	288	4.52	68	4.3				8.13	20.63	231	0.86	0.34	77.6				2	1
0	0	1	37	109	56	118	5.7	37.3	0.62	1.39	1.7	1.2	0.42	5.76	339	3.44	56	7.1				7.95	21.48	160	0.98	0.32	96.8				12	28
0	0	1	26	125	59	143	6.3	44.6	1.12	1.8	2.65	1.62	0.78	3.75	603	4.77	79	8.2				8.12	18.99	250	1.01	0.23	73.2				1.3	0
0	0	1	42	113	54	115	6.2	38.8	0.91	0.92	1.33	0.75	0.47	3.9	338	2.66	71	5.1				7.95	17.69	180	0.98	0.38	73.8				2	2
0	0	1	30	110	78	133	4.5	40.6	2.27	0.8	2.09	0.94	0.68	4.04	308	3.8	44	5.9				8.9	20.03	129	1.34	0.24	157				1	2
0	0	1	45	122	72	126	4.4	39.8	0.81	1.66	2.38	1.45	0.71	4.4	242	4.43	46	5.9				7.95	24.03	170	1.25	0.23	130				27	3
0	0	1	26	100	68	146	7.6	39.9	1.07	0.86	2.61	0.89	0.85	3.89	206	4.08	59	7.3				8.11	18.8	150	0.73	0.22	108.9				55	1.3
0	0	1	29	112	79	119	4.9	36.6	1.19	0.92	2.54	0.86	0.91	4.59	307	4.23	65	7.2				8.38	24.97	159	1.08	0.3	83.1				30	3
0	0	1	36	110	66	134	5.9	37.6	1.33	0.66	2.9	0.73	1	4.09	311	4.28	39	2.3				8.37	20.43	271	1.16	0.3	161.1				1.3	0
0	0	1	21	140	80	117	5.6	40.8	1.31	1.12	2.59	1.08	0.91	4.77	318	4.34	48	5.7				8.51	19.9	191	1.42	0.2	125.2				1.3	0
0	0	1	24	116	74	132	6.4	41.6	0.96	1.17	1.53	0.91	0.41	5.37	268	2.97	54	5.3				8.32	21.63	184	1.41	0.3	120.6				4	1
0	0	1	45	120	75	124	8.1	41.5	1.5	1.1	1.99	0.99	0.57	6.09	251	3.65	83	6.4				8.89	17.63	121	1.04	0.22	70.6				85	1
0	0	0	23	110	65	126	4.2	37.1	1.15	1.27	3.23	1.06	0.9	5.87	263	5.01	75	5.8				8.59	19.03	160	1.28	0.24	95.2				2	2
0	0	0	43	108	69	116	3.6	36.7	0.97	1.18	3.21	0.9	0.88	6.52	280	4.72	76	5.6				8.52	20.24	197	1.28	0.32	93.8				1	1
0	0	1	24	114	76	129	4.2	42.8	0.42	1.25	1.93	0.89	0.54	4	291	3.38	54	4.1				7.2	19.53	108	1.07	0.29	119.9				2	10
0	0	1	40	134	56	120	5.8	37.6	0.66	1.02	2.49	0.95	0.78	4.76	358	3.9	55	4.4				7.82	21.19	234	1.18	0.3	100.8				2.6	1.3
0	0	1	37	107	53	169	5	38.5	1.01	1.59	2.89	1.35	0.9	3.95	329	4.97	48	4.4				8.06	24.65	129	1.1	0.3	116.3				3.3	0
0	0	1	34	108	62	130	4.3	42.7	1.91	0.86	2.75	0.91	0.78	5.35	308	4.61	56	7				9	22.38	112	1.17	0.28	98.4				65	36
0	0	1	42	111	70	113	3.3	40	0.75	1.24	2.76	1.06	0.75	4.54	228	4.18	58	6.8				7.91	20	210	1.01	0.22	99.2				2	3
0	0	0	25	113	85	136	6.5	36.6	1.48	1.01	2.76	1.05	1.06	4.01	471	4.84	83	3.9				8.46	24.22	328	1.02	0.2	77.8				1.3	0
0	0	1	21	121	53	121	5.3	42.2	0.72	1.46	2.04	1.31	0.63	4.19	217	3.76	46	5.8				7.78	22.47	175	1	0.39	131				17.2	1.3
0	0	1	33	103	64	121	3.3	42.5	0.86	1.67	2.9	1.25	0.76	4	271	4.99	69	6.8				7.92	20.43	204	0.97	0.37	84.5				16	4
0	0	1	38	134	78	120	4.6	42.8	1.64	1.82	2.03	1.72	0.64	4.76	329	4.42	45	4.8				8.74	23.44	202	1.04	0.27	137.7				176.9	3.3
0	0	1	28	113	64	124	6.6	39.6	1.52	0.67	3.06	0.62	0.94	5.35	325	4.56	48	2.9				8.78	24.84	195	1.41	0.4	133.5				2	3
0	0	0	23	117	79	146	6.6	40.9	1.26	0.71	1.69	0.84	0.6	4.62	500	2.84	84	6.9				8.44	18.75	113	1.05	0.29	87.5				0	3.3
0	0	1	41	138	69	111	7.1	37.9	1.93	0.76	2.77	0.68	0.19	4.19	410	4.56	75	4.8				8.77	22.83	267	0.85	0.4	70				68	1
0	0	1	43	115	77	128	4.6	37.4	0.73	1.31	1.45	1.07	0.59	4.56	270	3.23	52	3				7.88	24.44	153	0.82	0.27	127				62	2
0	0	1	29	131	69	139	4.3	34.6	1.38	0.65	1.93	0.82	0.74	4.75	445	3.54	51	5.7				8.56	23.53	224	0.98	0.2	86.5				0	0
0	0	1	44	127	78	108	4.6	35.9	0.53	1.72	1.9	1.28	0.53	6.31	93	4.09	58	3				7.89	21.09	152	0.74	0.37	96.8				125	16
0	0	1	38	104	78	135	3.5	40.7	0.95	1.22	2.33	0.96	0.71	4.1	230	3.97	54	5.1				8.04	20.07	172	0.71	0.37	113.6				3	13
0	0	1	22	131	81	140	8.1	43.2	0.78	1.4	1.77	1.16	0.55	3.81	329	3.58	69	5.1				7.77	19.92	218	0.93	0.38	100				79.2	2.6
0	0	1	23	106	61	133	6.2	39.4	0.83	1.66	2.57	1.3	0.68	4.45	330	4.72	62	6.1				7.99	20.31	160	0.89	0.31	94.7				1	4
0	0	1	35	129	62	118	4	37.2	1.33	0.84	1.78	0.77	0.57	4.63	193	3.39	34	3.1				8.5	21.81	213	0.97	0.31	170.4				72	18
0	0	1	23	122	75	135	3.2	43.6	1.22	1.53	2.84	1.51	0.9	4.02	235	4.89	46	5				8.27	18.42	134	0.89	0.33	129.6				1.3	0
0	0	0	36	133	88	150	5.1	37	1.3	0.75	2.14	0.86	0.84	5.43	291	4.11	71	3.9				8.63	20.76	126	0.9	0.28	103.3				4	1.3
0	0	0	22	117	65	143	5.4	39.4	0.82	0.84	2.34	0.85	0.89	4.24	393	3.86	77	6.2				7.93	21.83	257	1.22	0.38	123.5				2	0.7
0	0	1	27	126	66	138	7.4	37.6	2.25	1.18	2.66	1.28	1.08	6.35	243	5.17	42	3.8				9.34	24.01	191	1.35	0.35	121.7				1.3	2
0	0	1	24	124	72	128	7.1	41.4	1.31	1.32	2.27	1.17	0.69	4.08	383	4.15	40	3.7				8.36	19.62	191	1.14	0.21	157.8				76.6	0
0	0	1	44	121	82	144	5.2	39.2	1.14	1.26	1.76	1.22	0.75	4.39	271	3.75	65	3.4				8.29	19.53	188	0.97	0.24	121.6				177.5	5.9
0	0	1	29	130	71	106	6.9	35.9	0.62	1.36	2.84	1.16	0.85	4.13	301	4.35	60	6.6				7.62	21.23	232	1.01	0.29	92.2				1.3	31.7
0	0	1	23	121	86	114	7.8	40.6	0.67	1.35	2.49	0.98	0.65	3.84	371	4.04	66	4.2				7.63	18.73	202	1.18	0.33	97				12	78
0	0	1	35	134	71	132	4.1	38.7	1.25	0.91	1.73	0.9	0.57	4.15	314	3.03	53	7.1				8.33	19.28	139	0.95	0.28	112.6				71.3	1.3
0	0	0	23	121	81	144	4.3	42.4	1.36	0.6	1.51	0.47	0.64	6.38	182	2.91	52	5.6				8.84	17.56	333	1.13	0.25	174.5				1	3
0	0	1	43	123	72	107	5.4	37.9	1.14	1.35	2.13	1.45	0.75	4.76	286	4.29	54	6.2				8.37	23.8	217	1.05	0.36	102.1				17	7
0	0	1	24	115	67	131	7.3	36.2	1.2	1.32	2.63	1.16	1.07	5.03	252	4.55	45	3.7				8.48	18.51	198	1.45	0.4	132.1				3	3
0	0	0	39	102	62	160	6.2	39.9	0.73	1.23	1.23	1.09	0.41	3.98	411	2.8	96	7.2				7.75	21.8	126	0.98	0.37	71				2.6	1.3
0	0	1	27	140	85	103	8	42.2	1.58	1.4	1.69	1.34	0.6	4.29	256	3.62	55	2.8				8.59	20.82	173	0.94	0.38	110.2				4	0
0	0	0	38	131	75	120	5.1	41.4	0.68	1.93	2.37	1.31	0.67	4.3	315	4.54	63	5.6				7.75	21.77	239	1.06	0.29	115.1				8	1
0	0	1	22	122	61	132	5.1	37.8	2.07	0.8	2.24	0.99	0.92	4.95	259	4.03	37	3.8				9.01	20.34	168	1.07	0.34	145.5				89.8	20.5
0	0	1	44	112	78	124	4.3	39.5	1.68	1.23	2.72	1.28	0.86	4.5	213	4.85	45	3.7				8.7	21.34	213	1.32	0.32	133.4				1	2
0	0	1	28	133	77	135	6.5	39.4	1.29	1.03	2.4	0.97	0.73	4.46	336	3.81	58	5.5				8.43	24.31	228	1.15	0.37	97.5				4	1.3
0	0	1	34	127	61	139	6	39.1	1.58	1.03	2.77	0.97	0.75	4.82	364	4.75	58	6.6				8.71	19.82	223	1.13	0.27	96.5				11	4
0	0	1	45	120	80	132	5.7	41.4	1.32	1.1	2.49	0.96	0.79	4.59	361	4.25	59	4.6				8.48	23.44	239	1.09	0.28	95.2				40	3
0	0	1	35	108	74	154	5	40.8	0.9	1.98	2.72	1.46	0.82	4.16	317	5.15	58	6.4				8	22.19	173	1.08	0.33	101.9				5	5
0	0	1	43	121	75	113	8.5	38.8	0.82	1.77	1.91	1.35	0.57	3.85	267	3.93	51	6.5				7.83	25	299	1.15	0.34	118.7				14.5	0
0	0	1	43	103	61	142	7.8	40.2	1.17	1.48	2.26	1.36	0.69	3.67	242	4.31	50	4.5				8.14	23.83	277	1.06	0.39	120.4				96.4	0
0	0	1	35	113	69	132	7	39.3	0.73	1.51	2.06	1.14	0.62	3.79	271	3.87	57	5.8				7.7	23.88	245	1.06	0.25	103.5				50.2	0
0	0	1	28	129	82	134	8.4	38	1.19	1.34	2.26	1.19	0.65	3.93	219	4.1	51	3				8.22	22.77	270	0.97	0.4	117.7				1.3	3.3
0	0	1	27	114	73	130	9	39.3	1.49	1.16	2.82	0.98	0.77	3.86	260	4.78	38	3.5				8.43	23.44	306	1.21	0.37	164				38	10
0	0	1	45	135	52	123	5	38	2.05	0.98	2.12	1.18	0.8	4.41	316	4.11	53	6.6				8.88	18.72	142	0.97	0.2	110.8				14.5	0
0	0	1	32	135	85	132	5	37.3	1.22	1.05	2.5	1	0.87	4.26	278	4.56	58	4.5				8.33	22.04	180	0.99	0.24	96.5				12.5	0.7
0	0	1	31	124	82	124	7.5	39.8	0.91	1.92	1.93	1.33	0.6	4.08	264	4.12	51	4.7				7.99	20.2	189	1.05	0.22	112				42	6
0	0	1	44	98	61	138	3.6	38.5	0.63	1.44	2.54	1.14	0.64	4.76	207	4.32	47	3.3				7.78	19.14	160	1.03	0.29	128.8				50	13
0	0	0	39	131	63	136	7.3	36.9	0.85	1.06	2	0.98	0.76	4.03	300	3.82	54	2.4				7.91	18.51	206	1.42	0.23	106.9				0	0
0	0	1	23	136	61	139	3.7	34.2	1.64	1.14	2.15	1.49	0.85	5.03	373	4.28	35	3.9				8.79	22.74	196	1.06	0.24	137.1				0	0
0	0	1	38	111	59	146	6.3	37.9	1.34	1.18	2.62	1.66	0.96	4.61	339	4.86	45	4.7				8.5	21.4	187	0.98	0.26	137.1				0	1.3
0	0	1	31	135	58	144	4.5	37.8	1.22	0.85	2.47	1.06	0.99	6.01	329	4.55	50	5.2				8.67	22.13	222	0.98	0.29	121.4				4.5	0
0	0	1	23	134	65	114	5.2	38.8	0.61	1.39	1.81	1.13	0.51	3.79	202	3.7	62	8				7.52	17.72	106	0.78	0.32	89.6				2	9
0	0	0	25	110	46	128	7.6	40.9	1.39	1.32	1.85	1.07	0.71	3.43	420	3.74	55	4.7				8.24	22.77	185	1.24	0.23	135				4	1.3
0	0	1	34	140	74	110	3.5	35.9	1.22	1.11	1.83	0.94	0.6	5.91	365	3.59	67	5				8.66	22.48	205	1.19	0.34	81.2				62	7.9
0	0	1	31	127	58	109	3.3	35.4	1.28	1.35	2.29	1.05	0.75	5.98	385	4.2	75	5.9				8.72	22.89	158	1.11	0.36	71.1				4	3
0	0	1	37	116	68	120	7	39.7	1.27	1.56	0.69	1.15	0.28	5.41	296	2.65	49	3.9				8.61	24.22	218	1.17	0.37	113.8				176	7
0	0	1	21	121	50	136	5.6	41.4	1.07	1.72	2.29	1.43	0.68	3.85	221	4.32	48	4.5				8.1	23.03	168	1.07	0.26	125.2				2	5
0	0	1	31	112	71	124	3.8	40.4	1.11	1.54	2.39	1.19	0.64	3.4	339	4.46	62	5.7				8.01	22.35	169	1.13	0.34	99.9				36	5
0	0	1	26	132	67	131	5.6	38.2	0.65	1.2	1.9	1.09	0.69	4.88	536	3.71	64	4.8				7.83	24.93	194	0.87	0.37	93.1				13.2	0
0	0	0	21	129	63	141	7.5	34.9	0.9	2.01	2.1	1.87	0.82	4.33	343	4.56	79	7				8.04	24.32	200	1.09	0.25	107.9				1.3	0
0	0	1	43	122	74	121	5.5	39.1	0.95	1.08	2.37	0.86	0.76	4.7	368	3.93	48	4.4				8.18	23.83	228	0.99	0.36	118.2				293	10
0	0	1	26	112	73	133	5.2	38.6	0.96	1.2	2.87	0.98	0.91	4.07	276	4.74	59	5.2				8.04	21.08	219	1.03	0.2	99.1				10	8
0	0	1	45	114	56	124	5.7	41.4	1.12	1.65	1.66	1.75	0.74	3.99	220	4.18	53	2				8.18	22.22	193	1.16	0.25	119.2				10.6	1.3
0	0	1	34	103	63	126	3.5	44	1.17	1.4	2.64	1.26	0.76	4.81	250	4.6	47	5				8.41	23.62	153	0.99	0.27	135.3				4	2
0	0	1	32	127	56	118	7.5	34.2	0.98	1.26	1.48	1.24	0.7	3.88	320	3.74	50	5.9				8.02	19.08	100	1.05	0.28	114.9				1.3	4
0	0	1	28	98	69	133	8	39.6	1.11	2.11	2.32	1.96	0.87	4.08	331	5.18	67	6.8				8.19	22.94	264	1.11	0.24	81				7.9	4
0	0	1	28	139	73	120	4.9	39	0.45	1.48	1.43	1.07	0.48	4.75	181	3.12	47	5				7.44	21.88	123	0.74	0.36	132.1				21.1	4
0	0	1	41	141	79	126	3.3	38.1	0.62	1.51	1.74	1.13	0.56	4.57	204	3.55	42	3.4				7.72	22.58	115	0.8	0.25	149.8				33	12
0	0	1	32	133	90	131	5.7	40.9	0.38	1.39	1.99	0.93	0.61	5.28	194	3.76	42	4.2				7.38	22.58	134	0.99	0.2	148.5				23	3
0	0	1	33	117	81	128	4.6	41	0.62	1.75	1.91	1.23	0.54	4.38	219	3.95	44	4.9				7.68	21.83	117	0.92	0.36	140.1				25	6
0	0	1	22	139	62	107	7	38.8	0.71	1.17	2.79	1.4	1.02	3.5	246	5.2	47	3.3				7.59	22.54	289	1.35	0.28	150.1				0	2.6
0	0	0	24	129	82	142	5.5	37.9	1.75	0.71	1.98	0.86	0.79	4.16	420	3.41	86	9				8.67	22.49	131	0.99	0.32	80.2				1.3	0
0	0	1	35	108	65	124	6.9	36.6	1.22	1.37	1.66	1.24	0.54	5.1	437	3.7	68	7				8.51	22.22	117	0.86	0.25	77				1105	2
0	0	1	21	125	64	141	7.9	36.3	1.55	0.68	2.41	0.92	0.96	5.37	243	4.25	51	3.1				8.8	18.01	271	1.04	0.21	113.8				66	1.3
0	0	1	29	104	52	108	5	37.3	0.63	1.08	1.52	1.27	0.6	4.13	200	3.39	43	4.8				7.64	20.8	190	0.78	0.32	142.7				6	9
0	0	1	39	115	68	132	4.5	37.7	1.83	1.33	2.6	1.24	0.86	4.04	242	4.57	39	3.9				8.68	19.67	236	1.07	0.37	159.8				1.3	0
0	0	1	27	113	86	124	3.3	40.4	1.69	0.72	1.82	0.76	0.64	4.85	250	3.34	38	3				8.78	23.31	248	1.13	0.37	185.9				7	1
0	0	1	35	140	80	123	3.9	40.5	0.52	2.43	2.19	1.82	0.69	4.18	274	4.96	60	8.1				7.46	17.53	195	1.15	0.32	89.4				10	15
0	0	1	32	103	66	151	4.6	39.5	0.7	1.13	1.94	1.18	0.74	4.83	264	3.66	45	2.7				7.9	22.81	294	1.24	0.31	140.9				0	1.3
0	0	1	39	134	65	119	3.2	35.8	1.45	0.85	3.06	0.82	1.17	4.98	232	5.02	57	3.7				8.66	22.49	145	0.83	0.26	114.1				2.6	0
0	0	0	25	113	75	129	4.8	35.5	0.66	0.82	1.87	1.02	0.67	4.94	302	3.44	42	2.7				7.86	19.79	166	1.06	0.24	189.4				4	6
0	0	1	40	109	72	119	8.6	40	0.66	1.07	1.91	0.86	0.55	4.36	323	3.34	57	3.6				7.74	22.66	289	1.08	0.22	114.1				3	12
0	0	1	32	110	71	122	7.2	39.1	0.86	1.13	2.43	0.92	0.77	5.5	253	4.06	47	4.1				8.23	22.89	285	1.57	0.28	126.4				15	3
0	0	1	39	114	78	113	7.4	37.8	0.71	0.79	2.17	0.84	0.86	5.23	158	3.78	35	2.5				7.99	23.56	363	1.69	0.25	211				4	0
0	0	1	23	128	74	141	7.2	36.5	1.61	1.26	2.35	1.23	0.83	3.94	203	4.69	49	2				8.53	22.36	191	1.12	0.33	122.3				0	2.5
0	0	1	37	112	82	115	6.5	35.5	1.05	0.87	2.67	0.73	0.91	4.37	253	4.07	51	4.6				8.2	18.53	194	1.1	0.31	110.6				4.5	4
0	0	0	34	138	74	116	4	34.9	0.76	1.1	2.48	0.97	0.78	4.63	319	3.95	86	4.5				7.94	21.05	119	0.93	0.22	81.1				5	3
0	0	1	24	119	65	107	5.7	36.1	0.63	1.08	2.5	0.89	0.8	4.81	383	3.87	69	4.8				7.79	21.47	211	1.09	0.22	79.5				0	4
0	0	1	33	123	81	111	5.2	37.1	1.07	1.42	2.59	1.14	0.75	4.25	313	4.35	74	4.7				8.19	21.77	174	0.9	0.2	73.3				3.3	0
0	0	1	33	120	66	132	7.7	40.4	1.32	0.99	2.36	1.06	0.73	4	272	3.99	54	2.5				8.34	24.03	232	1.18	0.34	102.3				3.3	0
0	0	1	26	104	58	136	7.3	37.6	1.27	1.06	2.22	0.95	0.64	5.17	331	3.87	52	2.7				8.56	24.35	298	1.24	0.35	106.3				135	5
0	0	0	39	113	60	131	8.1	37.6	1.06	0.94	1.8	0.84	0.59	4.27	379	3.22	61	6.9				8.19	20.76	181	1.2	0.21	118.8				8	5
0	0	1	37	106	57	130	4.4	38.1	0.69	1.2	2.54	0.94	0.81	5.05	270	4.05	53	3.6				7.93	22.04	167	1.08	0.39	127.6				5	11
0	0	1	34	139	60	137	5.6	43.3	1.19	1.19	2.65	1.11	0.83	6.03	274	4.29	46	3.4				8.65	19.12	273	1.14	0.24	138				2	5
0	0	1	29	138	80	120	3.9	40.1	1.36	1.05	2.29	1.09	0.73	4.74	321	3.95	34	3				8.54	21.36	110	1.08	0.28	178.2				23.8	2.6
0	0	1	45	132	76	129	5.7	42	2.09	1.01	2.67	1.11	0.86	4.52	351	4.43	54	4.5				8.93	23.22	181	1.21	0.4	104.2				9.2	7.9
0	0	1	34	115	67	107	7.2	34.1	0.99	1.35	2.39	1.04	0.74	4.21	332	4.21	49	7				8.11	24.11	359	0.86	0.22	116.5				14	16
0	0	0	29	121	61	121	6.3	37.6	0.56	1.73	2.07	1.39	0.71	4.23	159	4.13	42	3.2				7.54	21.49	244	0.81	0.21	183.3				2.6	2.6
0	0	1	44	124	74	135	6	36.7	0.8	1.21	2.4	1.09	0.73	5.63	343	4.05	64	6.3				8.19	21.61	212	1.14	0.25	89.5				166.3	2.6
0	0	1	30	113	74	128	4.1	41.2	0.59	2.2	1.56	1.3	0.42	4.8	299	4	46	4.5				7.72	23.24	162	1.14	0.33	141.7				2	1
0	0	1	45	127	70	103	4.2	39.5	0.53	1.8	1.92	1.36	0.55	4.07	175	3.93	68	4.8				7.45	19.28	116	0.82	0.4	81.1				2.6	0
0	0	0	29	109	64	146	6.5	40.1	1.12	1.3	2.4	1.27	0.71	4.58	284	4.1	64	5				8.32	21.97	204	0.81	0.28	115.7				2	2
0	0	0	35	109	64	128	6.8	34.7	0.9	0.95	2.68	0.94	0.93	4.78	194	4.19	52	3.4				8.14	21.97	234	1.2	0.34	146.6				2.6	0
0	0	0	44	130	56	153	6.8	40.6	1.58	0.49	2.97	0.6	0.96	5.3	516	4.03	88	5.2				8.81	23.3	122	0.99	0.38	80.9				10.6	1.3
0	0	1	25	138	90	139	4.3	44.8	2.24	0.94	2.41	0.91	0.81	3.77	295	4.37	38	4.5				8.81	21.44	140	1.21	0.2	171.3				1	3
0	0	0	43	129	94	134	5.4	39.5	1.12	0.9	3.17	0.9	0.93	4.61	283	4.45	76	5.1				8.32	24.73	272	1.29	0.4	101.4				115	14
0	0	0	31	102	65	146	7.8	40.1	1.17	0.99	3.2	0.95	0.98	5.21	321	4.73	68	5.3				8.49	19.3	156	0.92	0.22	107.6				3	1
0	0	1	23	102	57	125	4.8	39.1	1.09	1	2.6	0.93	0.76	3.83	258	3.99	51	3.8				8.11	23.26	179	0.89	0.35	119.7				0	1.3
0	0	1	21	144	93	138	7.1	38.4	1.86	1.06	3.3	0.94	0.94	4.17	235	5.03	63	7				8.73	24.97	262	1.26	0.38	86.7				18	20
0	0	1	30	106	70	137	4.1	39.6	1.01	1.16	2.78	1.05	0.83	4.34	281	4.33	44	3.3				8.16	19.37	210	1.27	0.34	135				1.3	0
0	0	1	38	110	72	139	8.6	40.2	2.03	1.96	2.36	2.18	0.86	4.03	173	4.92	55	6.9				8.78	23.75	160	0.92	0.37	98.8				1.3	0
0	0	1	36	109	73	126	3.7	38.6	1.73	1.46	1.79	1.46	0.61	4.34	250	3.85	66	7.1				8.7	22.22	115	0.91	0.2	80.1				17.2	0
0	0	1	30	97	60	118	5.9	37.3	1.55	1.24	2.02	1.33	0.67	3.91	183	3.86	62	7.6				8.48	21.45	122	0.9	0.27	85.8				0	0
0	0	1	31	109	68	122	3.7	37.2	1.48	1.19	1.85	1.3	0.62	4.18	213	3.8	67	7.5				8.5	23.46	123	0.95	0.27	78.5				17.2	3.3
0	0	1	38	115	54	133	7.1	42.3	1.02	1.73	1.95	1.63	0.71	3.87	319	3.94	58	5.5				8.05	18.13	170	0.9	0.31	95.9				3.3	0
0	0	0	44	124	52	172	7	37.4	1.44	1	3.21	0.94	1	3.92	391	4.57	62	5				8.41	20.2	149	1.12	0.36	127.7				2.6	0
0	0	0	33	130	71	114	4.4	36.5	1.25	0.77	1.36	0.91	0.53	5.57	441	2.75	65	5.1				8.62	22.39	183	1.31	0.32	109				60	5
0	0	1	39	108	71	134	7.9	37.3	1.22	0.67	1.96	0.82	0.73	3.02	222	3.32	46	2.7				7.98	24.6	258	0.95	0.23	132.6				73.9	0
0	0	1	28	117	70	131	3.7	42.4	1.56	1.16	3.11	1.13	1.01	4.29	273	4.85	50	4.7				8.58	20.51	188	0.87	0.39	114.9				51	1
0	0	1	27	138	72	133	5.3	37.6	1.15	1.46	2.47	1.28	0.78	5.19	173	4.41	44	9.1				8.47	22.66	259	1.07	0.38	128.5				16	6
0	0	1	36	136	75	108	4.5	36.1	1.35	0.83	1.47	0.78	0.63	4.61	252	2.79	46	3				8.51	19.43	110	0.81	0.29	133.7				3.3	0
0	0	1	42	132	51	132	6	36	1.16	0.85	3.23	1.07	0.96	5.6	185	4.68	48	6.6				8.55	20.57	177	0.9	0.34	120.4				1.3	0
0	0	1	24	88	67	124	5.6	42.3	1.01	1.37	2.46	1.2	0.73	4.38	315	4.11	33	4				8.17	23.44	239	1.39	0.26	196.1				5	2
0	0	0	34	120	62	111	5.4	36.3	1.46	1.2	2.13	1.04	0.81	5.14	231	3.76	68	7.8				8.7	23.4	203	1.14	0.21	103.5				1.3	3.3
0	0	1	27	115	64	149	8.8	35.5	0.64	0.87	1.39	0.8	0.5	5.68	490	2.76	63	6				7.97	18.96	180	1.22	0.4	94.2				3.3	0
0	0	0	38	129	59	131	8.9	38.5	1.33	0.97	2.92	0.94	0.92	4.68	305	4.51	74	4.5				8.51	24.66	221	1.13	0.28	96.1				4	0
0	0	1	27	121	70	125	5.9	36.5	0.72	0.9	1.65	0.86	0.49	4.54	278	2.97	49	3.7				7.86	17.63	160	0.88	0.25	130.3				3	2
0	0	1	29	121	74	120	3.6	38.7	0.57	1.28	1.81	0.93	0.49	4.09	294	3.36	56	2.6				7.53	17.45	145	0.82	0.29	111.1				6	3
0	0	1	36	124	67	126	3.9	39.7	0.7	1.05	1.95	0.97	0.64	4.38	247	3.23	46	3.2				7.8	20.44	250	0.79	0.33	134.3				25	0
0	0	1	44	131	89	135	5.4	40.6	0.71	1.37	3.1	1.25	0.94	4.94	336	4.91	40	7.7				7.94	21.23	129	1.06	0.4	146.8				513.5	0
0	0	1	22	130	75	130	5	35.7	0.88	1.49	1.76	1.15	0.65	3.38	247	3.56	43	5.5				7.77	21.87	109	1.05	0.27	134.6				13.2	0
0	0	1	31	139	74	119	4.5	40.8	1.44	1.17	2.25	1.08	0.77	4.4	258	3.83	51	4.3				8.53	19.97	115	0.7	0.33	116.3				2.6	1.3
0	0	1	21	131	79	105	6.1	34.8	1.84	1.47	3.03	1.89	1.13	4.56	310	5.07	54	5.6				8.81	21.8	338	1.55	0.22	102.3				6.6	2.6
0	0	0	32	127	85	112	4.2	34.8	0.89	0.83	1.82	0.75	0.54	3.79	298	3.12	44	3.1				7.9	17.48	148	0.83	0.27	213.2				2	2
0	0	1	31	108	68	120	7	36.8	1.32	1.31	3.12	1.26	0.97	4.6	237	4.97	53	6				8.48	24.29	199	0.9	0.24	103.4				2.6	1.3
0	0	1	26	133	64	129	7.3	39.6	1.23	1.21	2.58	1.22	0.89	5.04	282	4.2	46	4.4				8.5	18.55	225	1.31	0.38	122.4				2.6	17.2
0	0	1	32	113	76	116	3.9	35.1	0.46	2.28	1.91	1.42	0.55	6.01	231	4.53	34	4.1				7.7	17.71	184	1.41	0.31	179.3				4	1
0	0	1	38	123	79	122	5.1	41.5	0.93	1	2.69	0.95	0.94	6.87	127	4.2	43	4.1				8.53	23.85	246	1.48	0.39	137.7				14.5	5.3
0	0	1	33	136	87	123	6.3	35.1	1.43	0.66	2.08	0.68	0.78	4.21	382	3.42	46	3.1				8.48	22.22	237	1.25	0.32	124.2				1.3	0
0	0	0	31	116	51	155	5	43.6	1.22	1.09	2.96	1.07	0.98	6.34	527	4.72	52	3.6				8.73	20.57	131	1.2	0.36	149.5				1.3	0
0	0	1	38	106	70	120	5.3	40.8	0.87	1.11	2.46	1.08	0.72	3.97	278	3.93	55	3.2				7.92	22.4	231	1.09	0.2	102.3				22.4	11.9
0	0	1	43	140	88	123	4.9	39.2	1.55	1.14	3.18	1.01	0.9	4.39	336	5.06	62	5.6				8.6	22.15	180	0.99	0.39	88.3				16	7
0	0	0	22	125	71	114	6.3	34.4	1.12	0.89	2.7	0.7	0.86	6.48	405	4.42	69	8				8.66	23.38	155	1.43	0.29	103.6				2	2
0	0	0	43	139	68	154	6.1	36.2	0.9	0.93	2	0.88	0.64	4.81	481	3.36	59	5.3				8.15	21.97	133	1.05	0.3	128.4				0	0
0	0	0	43	125	82	134	6.5	43.3	1.2	1.37	2.49	1.4	0.73	4.64	379	4.23	66	5.3				8.4	24.24	119	1.21	0.33	111.4				3	3
0	0	0	40	120	81	137	6.1	40.8	1.15	1.39	3.04	1.35	0.93	5.03	292	4.99	62	6.4				8.44	23.69	136	1.18	0.26	119.3				2.6	0
0	0	0	39	125	78	136	6.7	42	0.79	1.47	2.63	1.21	0.84	5.7	314	4.49	60	6.1				8.18	24.98	123	1.09	0.28	123.9				0	1
0	0	0	35	138	55	147	6.3	41.6	1.37	1.59	3.07	1.2	0.83	5.43	345	5.17	66	5.9				8.69	24.8	132	1.25	0.39	110.7				2	4
0	0	0	40	132	74	145	5.8	42.2	0.88	1.57	3.15	1.37	0.82	5.55	337	5.2	63	5.8				8.27	24.24	117	1.24	0.35	116.4				0	1
0	0	0	39	134	82	140	6.2	41.2	1.19	1.36	2.88	1.29	0.86	5.53	329	4.8	59	5.5				8.56	24.61	112	1.37	0.32	125.2				1	2
0	0	1	24	109	68	136	4.9	40.8	0.38	1.43	2.95	1.14	0.87	6.3	176	4.62	40	3.8				7.55	24.71	159	1.05	0.33	156.4				4	0
0	0	1	37	124	63	130	5.5	39	1.8	0.92	3.11	0.94	1.03	4.1	297	4.73	42	3.8				8.68	22.93	179	1.24	0.26	144.4				0	1.3
0	0	1	22	119	73	127	7.2	41.3	0.99	1.53	2.25	1.45	0.67	5.28	248	4.14	47	3.1				8.33	21.36	170	1.04	0.24	120.8				22.4	2.6
0	0	1	28	101	58	126	6.7	39.8	0.87	0.97	1.88	0.93	0.65	4.75	290	3.16	57	4.7				8.1	21.94	226	1.23	0.22	98.8				46.2	9.2
0	0	1	30	107	63	109	3.1	39.6	1.49	0.97	1.96	0.9	0.66	4.08	316	3.45	57	4.1				8.49	20.02	193	1	0.13	106.2				2.6	1.3
0	0	1	22	111	58	115	3.4	38.5	0.8	1.32	2.54	1.09	0.8	4.53	255	4.2	59	5				7.97	22.57	287	1.18	0.27	93.5				9.2	2.6
0	0	0	33	135	78	130	4.5	39.4	1.35	0.69	1.93	0.66	0.68	4.12	329	3.36	66	2.8				8.4	19.07	168	0.98	0.2	129				1.3	3.3
0	0	0	39	103	71	102	8.3	36	0.75	0.79	2	0.76	0.74	5.63	373	3.24	64	4.1				8.12	24.25	306	1.33	0.27	115.4				6.6	4
0	0	1	44	116	67	115	8.4	36.1	1.07	0.96	3.03	0.8	0.89	5.29	237	4.4	59	8.4				8.41	24.26	173	0.84	0.22	107				0	0
0	0	1	26	143	87	122	5.8	38.4	1.41	1.69	2.33	1.61	0.55	4.52	308	4.46	43	5.2				8.53	22.07	134	0.86	0.13	135.1				19.8	0
0	0	0	43	119	69	143	7.7	40.8	1.66	0.76	3.38	0.79	1.09	4.74	418	4.86	69	7.6				8.74	22.24	328	1.24	0.2	112.4				2.6	3.3
0	0	0	29	120	69	120	5.9	36.5	0.85	1	2.62	0.95	0.86	4.66	155	4.11	55	5.8				8.06	19.14	149	1.04	0.15	137				1.3	4
0	0	1	21	96	70	125	3.9	34.8	0.97	1.77	2.41	1.41	0.72	3.89	353	4.54	62	5.4				8.01	24.45	177	1.13	0.23	94.7				59.4	0
0	0	0	31	128	54	117	4.3	40.8	0.57	1.82	2.08	1.48	0.71	4.61	196	4.37	65	5.3				7.65	18.36	230	1	0.35	112.6				3.3	0
0	0	0	27	116	80	141	3.4	40.7	1.01	0.63	1.56	0.72	0.56	4.82	476	2.64	64	6.5				8.26	20.57	136	0.85	0.31	118.4				2.6	0
0	0	0	41	117	78	127	5.8	36.2	1.82	0.74	2.19	0.77	0.74	4.88	387	3.68	68	4.8				8.86	20.34	121	0.74	0.25	110.4				0	1.3
0	0	1	28	117	59	145	4.1	37.4	1.83	1.29	2.72	1.24	0.77	4.4	210	4.59	48	4.4				8.77	24.17	144	1.32	0.31	119				39.6	4
0	0	1	43	103	52	133	4	43.5	1.47	0.84	3.15	0.99	1.03	4.98	311	4.81	43	4.3				8.67	20.25	224	1.14	0.33	141.6				6	11
0	0	1	44	144	97	126	6.1	40.2	1.37	0.88	1.62	0.94	0.58	5.3	329	3.01	48	4.9				8.66	22.77	274	1.2	0.47	134.9				3.3	0
0	0	1	34	109	71	131	6.8	40.7	0.81	1.18	2.8	1.01	0.89	6.09	246	4.49	51	4.6				8.28	22.7	273	1.47	0.23	111.6				3.3	0
0	0	1	32	110	66	117	5.3	35.6	1.74	0.91	3.05	0.97	0.91	4.61	509	4.99	55	4				8.76	24.54	196	1.49	0.4	102.6				18	3
0	0	1	33	94	59	116	4.2	38.8	1.02	1.14	1.8	0.97	0.52	3.95	353	3.44	67	5.2				8.07	23.8	166	1.15	0.29	81.5				0	1
0	0	1	26	111	75	116	3.7	38.7	1.52	0.99	2.3	0.88	0.76	4.78	445	3.89	59	6.9				8.66	24.17	179	1.17	0.28	94				5	2
0	0	1	31	119	59	123	5.2	38.8	0.75	1.05	1.92	0.93	0.61	4.41	331	3.32	48	3				7.88	20.42	222	1.04	0.26	129.6				14.5	1.3
0	0	0	36	115	66	131	7.7	36.7	1.03	0.9	1.81	0.9	0.64	5.29	445	3.14	81	4.7				8.38	21.87	320	1.2	0.22	88.2				1.3	0
0	0	1	41	109	67	134	3.3	40.8	1.41	0.65	2.28	0.73	0.76	4.23	227	3.64	41	3				8.47	24.61	193	0.97	0.32	151.4				5.3	0
0	0	1	43	102	61	133	3	41.2	0.8	0.94	2.1	0.75	0.59	4.33	244	3.47	40	3.4				7.92	24.61	131	0.92	0.26	154.6				3	6
0	0	1	41	136	86	142	6	38.9	1.06	1.39	2.84	0.93	0.78	4.25	147	4.88	32	3.8				8.19	23.24	175	0.89	0.22	199.2				2	9
0	0	1	38	121	84	120	5.4	40.6	1.19	1.88	2.67	1.41	0.78	4.97	165	4.97	73	6.3				8.46	22.86	118	1.08	0.22	75.5				34	10
0	0	1	21	112	50	124	7.4	35.7	0.87	2.03	2.58	1.69	0.91	4.6	274	5.1	41	3.1				8.07	20.45	162	1.04	0.17	142.7				0	1.3
0	0	1	43	101	77	133	5.2	42.7	1.25	0.8	2.62	0.77	0.89	4.17	234	4.08	45	3.3				8.33	20.2	216	0.94	0.12	159.2				6.6	1.3
0	0	0	33	113	79	131	7	40.4	1.72	0.82	2.82	0.88	0.98	5.97	463	4.66	92	7.2				9.01	24.98	176	1.19	0.29	81.3				3.3	0
0	0	1	37	107	65	120	5.4	40.3	0.99	0.82	1.3	0.72	0.18	5.91	292	2.67	38	3.6				8.45	21.48	239	0.71	0.03	173.8				1	3
0	0	1	39	104	67	149	5.9	40.2	1.21	1.4	1.51	1.09	0.53	4.93	244	3.45	43	3.6				8.47	22.66	137	1.13	0.14	135.5				74	12
0	0	1	45	94	66	120	4.4	37.7	0.28	1.18	1.22	0.85	0.33	4.5	203	2.56	43	3.8				6.91	17.51	264	0.84	0.12	140.6				11	10
0	0	1	39	124	82	116	5.4	38.2	0.5	1.23	1.66	0.93	0.49	5.08	175	3.16	40	3.8				7.61	17.07	376	0.9	0.17	152.3				16	3
0	0	1	23	106	69	118	3.3	35.4	2.02	0.19	0.32	0.37	1.06	3.95	273	3.58	31	2				8.76	24.24	103	0.92	0.1	203.6				0	10
0	0	0	36	93	58	128	4.3	39.9	0.57	0.79	1.45	0.65	0.51	6.01	358	2.57	46	3				7.91	20.28	223	0.93	0.13	142.5				1.3	0
0	0	1	33	108	69	120	3.4	42.9	1.04	1.28	2.2	0.97	0.68	4.56	281	4.14	45	4.6				8.24	22.21	206	1.05	0.19	132.4				60	5
0	0	1	34	105	76	131	6.7	38.5	0.96	0.8	2.19	0.65	0.66	6.4	348	3.47	45	5.5				8.5	22.89	135	0.91	0.09	135.4				3.3	0
0	0	0	30	118	75	147	4.5	43.8	2.17	0.79	1.79	0.91	0.68	5.22	237	3.53	57	4.3				9.11	23.51	156	0.97	0.26	103.5				1.3	0
0	0	1	37	88	49	124	5.4	41.4	0.59	1.15	1.21	0.96	0.4	5.07	299	2.58	47	5.4				7.78	19.03	211	0.9	0.08	122.3				9.2	0
0	0	0	32	108	76	138	5.2	34.2	1.84	1.02	3.35	0.97	1	4.58	564	4.95	100	6.1				8.81	24.68	163	1.28	0.29	73.2				2.6	1.3
0	0	0	44	104	62	135	4.4	39.9	1.46	1.23	3.26	1.04	0.92	4.74	377	5.05	87	6.5				8.61	24.31	159	1.22	0.27	85.6				1.3	1.3
0	0	1	24	100	62	140	3.1	41.1	0.64	1.78	2.12	1.42	0.69	4.06	363	4.27	66	5.4				7.64	22.6	135	1.07	0.23	84.2				1.3	0
0	0	0	40	124	77	116	3.4	36.3	0.78	1.7	2.5	1.24	0.69	4.38	337	4.37	60	3.2				7.91	17.72	205	0.96	0.18	124.7				5	11
0	0	1	39	138	90	122	5.5	37.8	1.28	1.16	2.06	1.05	0.7	4.98	191	3.78	61	3.8				8.53	21.08	210	1.11	0.29	90.5				15	0
0	0	1	24	125	79	122	5.5	37.8	1.28	1.16	2.06	1.05	0.7	4.98	137	3.78	55.6	3.8				8.53	21.5	210	1.11	0.29	90.5				15	0
0	0	1	34	124	71	116	6.6	35.2	1.47	0.85	1.91	0.87	0.7	4.29	282	3.43	59	4.6				8.52	21.23	215	0.99	0.25	90.2				9.2	1.3
0	0	1	31	110	68	139	7.6	45.2	1.48	1.87	2.31	1.37	0.62	5.39	243	4.77	51	4.8				8.76	19.98	289	1.22	0.2	109.3				3	2
0	0	1	26	111	60	103	5.2	34	0.67	1.21	2.06	0.98	0.68	5.06	190	3.96	43	4.5				7.9	20.83	204	1	0.2	130.3				13	2
0	0	1	40	138	56	115	5.7	35.5	0.72	1.35	1.97	1	0.69	4.72	170	3.77	48	4.1				7.9	20.31	195	1.13	0.24	114.7				24	3
0	0	1	26	111	68	101	4.1	40.7	1.74	0.69	2.6	0.64	0.98	4.45	326	4.31	34	3.5				8.73	17.65	289	0.88	0.2	220				302.3	6.6
0	0	1	35	101	56	105	4.3	37.1	2.28	0.61	1.18	0.84	0.58	4.64	359	2.69	57	3.2				9.04	22.1	110	1.01	0.27	102.3				17.2	2.6
0	0	1	30	105	75	105	3.4	34.5	1.36	1.13	2.39	1.01	0.73	4.99	290	4.75	55	3.3				8.6	21.09	105	1.06	0.11	110.2				6	1
0	0	1	22	99	62	115	4.1	38.7	1.89	0.96	2.33	1.03	0.83	4.79	274	3.88	49	4.6				8.88	22.31	199	1.02	0.16	121.4				5	3
0	0	1	33	102	74	108	3.1	41	1.77	1.13	2.32	1.03	0.75	4.88	331	4.15	56	5				8.84	18.37	253	1.23	0.19	108.4				14	4
0	0	1	30	108	71	108	3.1	41	1.77	1.13	2.32	1.03	0.75	4.88	331	4.15	56	5				8.84	18.48	253	1.23	0.19	108.4				14	4
0	0	1	30	104	71	111	3.6	41.2	1.89	1.15	2.4	1.09	0.76	4.8	274	4.22	48	4.5				8.89	18.73	202	1.15	0.19	129				4	5
0	0	1	34	108	71	144	4	36.1	1.23	1.04	1.94	0.92	0.73	4.08	368	3.5	57	2.7				8.29	24.34	196	0.94	0.12	99.4				15.8	1.3
0	0	1	32	144	95	110	4.2	39.9	0.71	0.91	1.94	0.79	0.73	4.46	212	3.19	46	1.8				7.83	24.84	259	1.4	0.24	123.8				14.5	0
0	0	1	27	139	72	113	4.4	35.6	0.65	2.01	1.78	1.18	0.54	4.04	159	3.91	54	5.8				7.65	17.48	122	0.91	0.15	100.2				8	15
0	0	1	33	142	81	132	5.8	37.8	1.26	1.79	2.5	1.82	0.84	5.21	367	4.69	42	5				8.56	23.62	159	1.34	0.29	139.6				161	2
0	0	1	25	133	67	114	4.7	40.2	1.03	1.23	3.19	1.1	1.04	4.68	286	4.77	34	3.2				8.25	22.63	146	1.22	0.21	185				2	17
0	0	1	26	118	78	131	4.2	40.9	1.43	0.7	2.61	0.89	0.84	4.26	309	4.06	50	4.9				8.49	24.22	261	1.3	0.25	129.5				8	12
0	0	0	33	126	78	140	7.5	46.1	1.29	0.99	2.88	0.85	0.87	6.24	325	4.39	63	5				8.77	22.15	149	1	0.18	125.3				0	1.3
0	0	1	23	120	80	139	4.8	44.8	1.44	1.41	2.2	1.33	0.64	5.12	401	4.15	53	4.7				8.68	21.13	218	1.54	0.33	128.6				62	11
0	0	1	44	101	61	133	5.2	45.6	0.8	1.45	1.31	1.26	0.46	5.62	144	2.9	43	4.4				8.18	18.08	150	1.1	0.17	141.1				5	2
0	0	1	44	104	62	122	4.8	41	0.72	1.29	2.29	1.09	0.68	4.45	203	3.89	45	3.8				7.84	22.48	221	0.93	0.16	132.4				4	10
0	0	1	37	99	69	137	4.7	38.7	1.18	0.66	2.04	0.76	0.65	4.48	256	3.3	45	4				8.35	22.67	201	1.2	0.21	136.6				221	27
0	0	1	35	118	52	105	3.9	39.7	1.15	1.93	2.26	1.72	0.68	4.5	264	4.62	61	11.9				8.32	18.9	224	1.06	0.31	89.9				47.5	2.6
0	0	1	34	111	73	118	3.4	37.3	0.71	1.29	2.41	0.93	0.71	4.24	244	4.09	51	4.9				7.78	17.69	144	0.8	0.2	144.8				7	4
0	0	1	43	121	74	128	3.8	39.7	0.58	1.97	2.61	1.53	0.75	4.2	282	4.6	46	5.3				7.57	20.83	167	0.99	0.21	130				264	5.3
0	0	1	33	113	63	126	6.2	37.4	1.38	1.09	3.08	1.03	0.9	4.58	249	4.8	52	5.5				8.52	25	169	1.17	0.24	109.1				49	5
0	0	0	41	115	79	151	5.2	40.5	1.17	0.72	1.81	0.74	0.72	4.98	495	3.12	59	3.2				8.44	21.6	209	1.4	0.18	138.9				6	2
0	0	1	37	121	76	127	6.1	38.3	1.43	0.87	2.45	0.77	0.73	4.54	268	3.87	49	3.7				8.55	17.19	295	0.92	0.22	153.4				5.3	0
0	0	1	43	119	72	145	4.5	37.2	0.55	1.64	2.46	1.25	0.74	4.15	342	4.19	67	4.7				7.51	19.72	173	1.07	0.1	87.8				2	5
0	0	1	25	123	60	125	4.1	38.4	0.48	1.98	2.26	1.44	0.55	4.24	290	4.49	56	4.1				7.39	20.4	200	0.88	0.16	104				1.3	2.6
0	0	1	25	103	73	122	3.2	39.1	0.57	1.96	2.58	1.16	0.69	4.39	327	4.77	55	4.3				7.6	20.87	178	0.93	0.15	105.8				41	2
0	0	1	43	107	52	132	3.9	40.4	0.49	2.24	2.64	1.42	0.7	4.28	285	5.17	57	5.8				7.42	17.58	157	0.98	0.17	100.5				12	2
0	0	0	45	115	78	129	8	34.7	0.83	0.79	1.29	0.69	0.31	3.47	274	2.51	67	4.5				7.74	23.14	166	0.89	0.16	106.9				0	0
0	0	1	31	110	62	133	5.8	39	1.38	1.21	2.59	1.28	0.97	3.88	289	4.41	49	2.9				8.36	19.47	212	1.48	0.23	124.3				14.5	1.3
0	0	1	21	108	83	132	5.9	38.5	1.38	1.38	2.27	1.21	0.67	4.16	301	4.24	69	6.1				8.43	21.34	156	1.09	0.19	81.8				86	8
0	0	1	21	119	69	126	5.7	38.2	1.42	1.02	1.99	1	0.6	4.86	272	3.5	46	5				8.61	21.94	164	0.9	0.1	124.2				50	4
0	0	1	40	109	61	145	4.3	37.7	1.48	1.26	2.18	1.02	0.58	4.38	307	4.23	61	4.5				8.55	20.83	109	1.24	0.41	93.9				13	15
0	0	1	34	127	66	116	4.1	37.7	0.57	1.76	2.16	1.42	0.61	5.8	215	4.15	51	5.9				7.88	22.96	168	1.06	0.26	113				1.3	0
0	0	1	27	94	61	133	5.2	34.4	1.79	0.92	2.96	0.95	1	4.56	195	4.5	49	3.4				8.78	21.88	257	0.98	0.31	124.8				0	1.3
0	0	1	27	127	69	115	6.9	38.2	1.55	1.09	2.94	0.96	0.93	3.62	482	4.57	54	5.4				8.4	22.86	184	1.13	0.19	102.6				2.6	0
0	0	1	43	114	65	130	5.3	41.2	1.8	1.23	1.93	1.22	0.65	3.61	289	3.71	57	6.8				8.55	20.6	197	0.97	0.15	104.8				6.6	0
0	0	0	37	119	73	152	7.2	37.6	0.75	1.36	1.76	1.06	0.58	4.44	364	3.4	70	7.8				7.88	19.49	182	0.95	0.19	116.4				0	4
0	0	1	31	121	68	110	3.8	39.7	1.04	1.18	2.76	0.93	0.73	4.12	214	4.38	48	4.1				8.14	20.58	217	0.94	0.21	153.6				47	18
0	0	1	38	120	64	123	4.4	37.3	1.19	1.1	2.51	0.9	0.75	4.06	228	4.09	48	4.6				8.26	24.17	161	1.22	0.18	124.8				159.7	14.5
0	0	1	29	105	75	131	7.2	39.1	0.91	1.46	2.21	1.28	0.68	5.56	278	4.03	53	7.6				8.3	19.23	210	0.94	0.14	118.4				8	8
0	0	1	36	101	61	137	7.6	39.1	1.73	1.26	1.87	1.09	0.58	3.44	118	3.84	41	3.5				8.46	18.63	269	0.94	0.18	177.3				2	17
0	0	1	26	98	54	119	5.1	39.1	0.85	1.87	2.84	1.59	0.78	4.47	291	5.04	70	5.1				8.02	20.18	296	0.98	0.16	74.8				48	326
0	0	1	23	101	71	118	3.1	43.2	0.57	1.98	2.28	1.56	0.66	3.5	230	4.56	68	4.4				7.37	17.84	206	1	0.22	92.5				2.6	0
0	0	1	29	112	63	125	3	40.3	0.53	1.73	1.88	1.15	0.53	4.27	218	3.88	65	6.1				7.5	17.37	143	0.91	0.18	96.2				7	2
0	0	1	43	103	62	126	5.3	36.2	0.52	1.31	1.39	1	0.43	5	376	2.93	44	6.6				7.64	20.76	180	0.79	0.1	138.5				15	4
0	0	1	31	106	55	136	4.8	41.1	1.15	1.82	2.42	1.43	0.7	3.94	257	4.67	54	4.7				8.19	23.44	233	1.31	0.21	109.3				205.9	0
0	0	1	44	112	63	139	7.9	34.2	0.87	2.14	1.8	1.47	0.59	4.09	330	4.24	62	4				7.95	20.03	229	1.08	0.2	87.5				2	24
0	0	1	30	120	80	123	6.4	40.1	1.65	1.27	1.62	1	0.58	3.6	460	3.57	42	4.1				8.46	18.99	304	1	0.31	174				11	6
0	0	1	31	131	90	132	4.1	38.7	2.08	1.45	2.2	1.26	0.65	4.77	260	4.41	47	4.6				8.97	24.65	162	1.26	0.13	125.1				15	2
0	0	0	24	143	88	130	6.4	36.7	0.43	1.98	2.11	1.17	0.65	4.02	256	4.21	46	3.9				7.23	17.29	218	0.82	0.14	165.5				2	15
0	0	0	38	126	75	138	7	34.7	0.55	1.76	1.68	1.02	0.56	4.11	221	3.73	48	2.5				7.5	17.69	136	0.7	0.15	157.5				3	2
0	0	1	29	116	66	132	3.2	39	1.43	1.53	2.11	1.04	0.62	6.4	165	4.06	34	1.5				8.89	22.58	119	1.06	0.23	233.9				2.6	0
0	0	1	26	124	89	121	3.2	36.4	1.03	0.71	1.35	0.71	0.47	3.91	347	2.39	63	5				8.07	19.14	166	0.71	0.03	93				4	1
0	0	1	36	126	70	126	5.2	39.4	2.06	1.28	2.56	1.14	0.81	6.35	171	4.4	49	4				9.25	21.88	191	1.33	0.3	124.3				7	1
0	0	1	37	128	89	119	5.2	38.1	1.03	0.58	1.5	0.75	0.52	3.74	227	2.69	57	2				8.03	18.02	219	1.07	0.21	104				2	4
0	0	1	22	116	78	142	5.3	40.1	1.15	0.84	2.89	0.87	0.9	4.17	339	4.2	55	5.4				8.25	24.03	192	1.11	0.29	112.9				35.6	2.6
0	0	1	45	107	70	137	7.8	42.6	1.25	1.53	1.64	1.55	0.48	4.6	319	3.55	45	3.2				8.43	21.37	238	0.93	0.21	148.9				9	1
0	0	1	33	114	84	130	4.6	44.7	0.71	1.58	2.06	1.26	0.58	4.07	284	3.99	65	3.8				7.74	18.44	164	0.77	0.23	98.7				15	21
0	0	1	41	100	67	126	7.7	34.4	1.06	0.65	2.23	0.88	0.7	4.04	280	3.63	64	6.1				8.13	18.59	220	1.18	0.13	100.5				8	8
0	0	1	36	131	62	117	3.8	38	0.95	1.16	2.67	0.87	0.73	4.17	238	4.32	50	5.3				8.06	18.63	205	0.81	0.2	118.6				36	10
0	0	1	34	124	78	115	3.9	38.7	1.89	0.97	3.38	0.77	0.91	4.67	255	5.18	39	3.2				8.86	17.47	275	0.84	0.02	207.8				4	7
0	0	1	40	117	80	123	5	38.8	0.64	0.67	2.6	0.7	0.75	4.29	226	3.88	53	3.7				7.69	23.73	265	1.36	0.2	140.2				4	0
0	0	1	41	112	76	111	3.2	42.6	2.29	0.52	1.52	0.56	0.55	5.56	247	2.95	43	3.6				9.22	20.44	182	1.3	0.18	169.3				2	1
0	0	1	41	131	69	112	7.2	35.8	0.59	1.46	1.85	1.13	0.62	3.88	265	3.66	53	3.2				7.51	20.89	258	1	0.25	105.8				2	5
0	0	1	22	134	69	114	6.2	38.4	1.49	0.88	1.6	0.98	0.49	5.14	137	3.25	35	1.9				8.72	22.03	224	1.4	0.27	179.6				15	4
0	0	1	22	128	75	133	5.7	40.7	1.64	1.91	1.71	1.45	0.56	6.01	192	4.26	46	3.6				8.97	24.44	223	1.16	0.24	130.5				33	2
0	0	1	40	102	57	128	3.3	40.5	0.96	0.6	2.04	0.65	0.69	5.43	175	3.61	45	4.8				8.33	18.26	258	1.4	0.21	159.2				22	17
0	0	1	27	135	73	129	5.5	36.4	1.07	1.1	1.57	0.98	0.53	3.93	304	3.08	47	4.9				8.12	17.69	132	0.93	0.28	116.4				50	5
0	0	1	45	109	89	121	3.7	36.8	2.23	0.83	2.33	0.89	0.77	4.74	465	3.9	51	6.8				9.04	22.32	240	0.95	0.2	128.1				3	5
0	0	1	23	107	70	111	5.7	37.8	1	1.74	1.72	1.41	0.56	4	346	3.82	47	4.1				8.07	17.31	301	1.22	0.24	140.7				1	2
0	0	1	42	124	84	129	3.2	41.1	0.83	1.12	2.02	0.83	0.59	4.5	248	3.51	51	5				8	20.56	123	1.05	0.29	146.5				16	22
0	0	1	33	103	71	121	6.3	36.8	2.1	1.16	2.94	1.08	0.85	3.81	158	4.9	51	4.5				8.76	24.22	201	1.11	0.16	128.9				31	2
0	0	1	29	109	70	113	4.6	39.8	1.18	1.15	2.85	0.97	0.81	3.68	170	4.57	43	4.4				8.15	24.25	248	0.96	0.23	155.9				14	9
0	0	1	44	113	72	112	4.8	40.3	1.27	0.92	2.81	0.86	0.84	3.9	214	4.35	48	3.8				8.28	23.53	261	0.99	0.25	137.3				4	8
0	0	1	40	130	81	107	5.5	42.1	0.79	1.97	1.74	1.17	0.58	4.14	408	3.82	43	4.8				7.87	18.43	227	1.67	0.32	143.3				1	2
0	0	1	24	114	79	109	4.7	38.7	1.33	0.87	1.86	0.84	0.69	4.62	251	3.39	34	3.9				8.5	24.56	188	1.22	0.19	192.9				7.9	1.3
0	0	1	45	117	70	101	6.7	39.9	1.24	1.15	1.66	0.8	0.59	4.72	170	3.42	41	3.3				8.45	18.97	296	0.72	0.13	168				12	6
0	0	1	29	115	70	128	5.7	34.1	2.16	1.24	2.9	1.01	0.86	6.72	367	4.91	46	5.7				9.36	23.31	156	1.14	0.23	126.9				35	5
0	0	1	21	114	74	118	3	38.1	1.36	0.6	1.11	0.71	0.43	4.34	266	2.22	45	3.1				8.46	20.62	258	1.12	0.15	165.5				38	19
0	0	1	21	118	67	108	3.6	40.8	0.57	1.69	2.05	1.19	0.53	4.08	304	4.08	67	5.3				7.52	21.3	231	0.77	0.14	86.6				12	7
0	0	1	37	114	68	131	5.7	41.5	0.78	1.19	2.16	0.9	0.6	4.32	258	3.74	51	5.2				7.9	23.23	197	0.96	0.28	112.7				190	13
0	0	1	41	104	62	104	8.1	39.6	0.75	0.72	2.03	0.59	0.65	5.04	253	3.19	60	6.9				8.01	18.14	452	1.06	0.25	123				15	7
0	0	1	41	139	90	121	5.8	34.2	1.49	1.47	2.73	1.15	0.79	4.32	296	4.86	43	4.3				8.54	20.45	124	1.23	0.13	140.6				54	16
0	0	1	36	106	57	121	5.6	34.9	1.85	0.79	2.64	0.87	0.86	4.22	293	4.3	40	5.9				8.74	22.19	217	1.12	0.21	150.1				13	9
0	0	1	31	123	79	136	4.9	44.1	0.73	1.53	3.29	1.13	0.87	4.84	212	4.99	37	4.7				7.94	22.03	227	1.09	0.25	171.2				4	11
0	0	1	42	126	78	134	3.7	38.6	0.7	0.97	3.54	0.72	0.96	3.48	241	5.1	45	5.1				7.57	23.44	248	0.97	0.13	137.1				15	4
0	0	1	28	121	81	140	6.7	45.2	0.58	1.27	2.04	0.86	0.59	4.25	178	3.63	50	5.4				7.58	22.58	193	1.01	0.15	153.8				15	17
0	0	1	33	134	80	106	4	36.5	0.48	2.36	2.51	1.33	0.64	4.8	192	5	64	4.7				7.51	23.88	227	1.03	0.26	87				7	10
0	0	1	24	116	76	126	5	37.4	0.72	1.28	1.35	0.85	0.37	4.1	326	2.83	50	3.2				7.76	17.63	196	0.71	0.1	131.8				1	6
0	0	1	25	116	64	117	5.8	37.2	1.29	1.36	2.89	1.15	0.77	4.69	453	4.62	56	4.8				8.48	24.34	274	1.21	0.19	97.1				436	13
0	0	1	42	117	72	120	7	42.1	1.91	1.47	1.4	1.19	0.4	4.18	405	3.7	66	5				8.76	23.46	262	1.52	0.41	83.7				25	4
0	0	1	34	121	75	112	4.4	35.9	0.91	0.72	1.99	0.56	0.77	6.75	208	3.51	41	4				8.5	19.78	234	1.09	0.21	160.1				10	11
0	0	1	45	114	65	120	3.4	37.4	0.74	1.44	2.56	1.01	0.76	4.83	199	4.36	48	4.3				7.95	20.08	148	0.78	0.13	126.8				8	8
0	0	0	39	125	83	115	3.2	35.9	1.34	0.64	1.79	0.74	0.56	4.44	395	3.23	58	4.4				8.46	23.94	227	0.81	0.05	148.8				2	4
0	0	1	39	131	85	114	6.5	38.3	0.88	1.96	2.94	1.24	0.75	3.64	265	5.2	58	5.1				7.84	19.53	211	0.86	0.14	99.2				11	3
0	0	1	43	111	75	126	4.7	43.6	1.29	1.03	1.96	0.95	0.62	3.87	266	3.45	45	4.3				8.29	23.03	118	1.02	0.24	132				3	2
0	0	1	43	110	73	125	5.3	37.8	0.72	1.64	3.01	1.01	0.79	4.62	241	5	36	2.5				7.88	22.64	239	1.24	0.17	168.4				3	16
0	0	1	40	117	71	106	3.4	38.1	1.54	1.01	2.53	1.02	0.72	4.43	408	4.33	61	6.5				8.6	23.2	113	0.99	0.17	88.2				1	1
0	0	1	37	109	68	115	6.1	41.4	1.19	0.98	2.91	0.82	0.77	4.91	252	4.36	56	4.2				8.45	22.86	176	1	0.25	105.7				33	6
0	0	1	43	124	76	114	6.9	38.8	1.87	1.15	3.1	0.96	0.94	4.03	310	5.02	49	4.1				8.7	21.27	172	0.97	0.22	120				60	0
0	0	1	25	135	80	124	3.8	41.7	1.74	1.02	2.9	0.89	0.83	5.06	295	4.63	50	4.8				8.86	22.15	257	1.17	0.31	119				2	1
0	0	1	45	105	58	127	3.5	38.2	1.99	0.88	3.19	0.78	0.93	4.63	381	5	69	6				8.9	20.7	156	1.07	0.28	81.8				66	5
0	0	1	38	111	60	142	3.6	40.6	1.54	1.54	3	1.26	0.83	5.12	319	5.12	48	5.1				8.75	22.64	241	1.26	0.22	122.9				383	4
0	0	1	42	109	80	107	4.5	38.8	1.5	1	1.53	0.77	0.57	4.64	252	3.31	43	3.9				8.62	21.16	181	1.21	0.25	142.7				15	41
0	0	1	29	130	70	122	4.6	37.8	0.95	1.32	2.54	0.93	0.71	4.95	219	4.27	43	2.7				8.23	19.98	309	1.27	0.18	133.9				266	6
0	0	1	43	136	80	139	4.2	41.4	0.95	2.05	2.35	1.41	0.7	4.31	260	4.88	49	6.8				8.09	21.09	169	0.93	0.14	120				16	1
0	0	1	42	105	65	123	5.1	39.1	1.14	1.05	2.08	0.88	0.67	4.34	258	3.76	45	5.1				8.28	17.44	216	0.82	0.08	151.9				9	7
0	0	1	40	144	75	149	5.1	36.8	0.74	1.82	2.07	1.25	0.7	4.46	226	4.21	53	5.8				7.87	18.25	143	1.03	0.17	105.2				8	12
0	0	1	33	120	81	122	3.2	39.7	1.87	1.24	2.24	1.11	0.69	4.34	379	4.34	49	5.3				8.77	21.29	127	1.06	0.15	122.3				15	7
0	0	1	36	137	75	117	3	40	0.62	2.15	2.5	1.26	0.64	3.89	325	5.01	72	8.6				7.56	20	170	0.93	0.12	76.7				5	1
0	0	1	23	94	63	110	5	34	1.45	0.99	3.08	0.87	0.94	4.11	261	4.91	33	4.3				8.47	19.53	302	0.87	0.14	220.4				2	5
0	0	1	33	88	60	109	4.6	39.6	0.95	1.1	2.19	0.89	0.65	4.67	252	4.01	48	3.4				8.17	21.83	136	1.31	0.31	124.3				3	0
0	0	0	32	103	61	113	5.5	37.3	1.11	0.56	1.93	0.52	0.68	5.35	335	3.29	88.7	3.1				8.46	21.61	249	1.22	0.32	112.7				4	92
0	0	1	23	125	70	108	3.3	43.7	1.82	1.71	1.91	1.27	0.56	4.27	268	4.21	45	2.8				8.73	21.88	173	1.13	0.23	140.2				2	1
0	0	1	45	130	73	127	8.6	43.3	1.53	1.28	2.78	0.92	0.79	5.93	230	4.7	41	5.4				8.89	21.63	202	1.17	0.18	148.5				56	20
0	0	1	41	114	66	122	4.5	44.9	1.31	0.88	1.47	0.91	0.52	3.81	219	2.88	56	6				8.29	23.31	281	1.3	0.35	102.9				4	2
0	0	0	34	139	85	148	8.1	37.6	1.87	1.38	2.51	1.11	0.78	5.13	210	4.51	43	3.4				8.94	21.88	189	1.25	0.16	183.1				4	9
0	0	1	28	90	60	114	4	34.1	1.52	1.07	3.19	0.93	0.85	3.82	298	4.91	50	3.8				8.44	20.81	142	1.02	0.19	112.8				4	4
0	0	1	33	106	62	101	3.7	37.6	0.3	1.46	1.46	1.05	0.42	4.18	183	3.32	51	5.2				6.91	18.42	186	0.74	0.13	129.7				3	7
0	0	1	22	96	63	124	3.5	39.2	0.5	1.75	1.49	1.28	0.46	4.21	144	3.54	46	3.8				7.42	19.72	195	0.77	0.13	144.3				4	17
0	0	0	42	130	80	148	3.2	40.6	0.66	1.08	2.1	0.83	0.58	4.33	470	3.51	80	3.7				7.73	22.86	145	1.06	0.13	96.4				3	2
0	0	1	29	128	79	119	4.9	41.8	0.58	1.76	2.23	1.14	0.6	5.06	236	4.18	54	6.3				7.76	20.7	134	0.87	0.17	107.7				1	3
0	0	1	24	122	68	137	5.1	42.5	1.35	0.96	0.97	0.93	0.34	4.64	205	2.4	60	4.8				8.52	21.19	145	1	0.16	98.4				4	1
0	0	0	37	96	69	119	6.8	34.8	1.32	0.75	3.29	0.68	1.05	6.88	314	4.91	64	5				8.89	24.86	262	1.25	0.18	121.6				1	2
0	0	1	24	109	68	103	4.6	38.2	1.01	0.96	2.09	0.76	0.61	4.3	350	3.59	60	5				8.15	23.73	252	1.22	0.37	92.5				55	2
0	0	1	22	129	76	127	8.7	36.1	1.67	1.78	2.43	1.35	0.68	4.85	211	4.87	43	5.5				8.77	23.23	168	1.28	0.18	134.6				90	4
0	0	1	37	134	84	120	6.2	37	0.98	1.68	2.33	1.1	0.92	6.47	346	4.58	56	5.3				8.53	19.53	200	1.69	0.38	99				0	5
0	0	1	40	112	74	107	3.5	39.2	1.61	0.87	2.46	0.84	0.74	4.59	160	3.97	49	5				8.68	21.93	250	0.99	0.11	124.8				5	1
0	0	1	27	103	55	133	5.8	41.5	1.66	1.13	2.85	0.95	0.84	4.93	142	4.72	50	3.7				8.78	18.37	190	0.85	0.08	131				4	10
0	0	1	27	94	60	108	8.8	39.2	1.71	0.91	1.58	0.8	0.58	4.19	306	3.14	48	3.5				8.65	20.03	242	0.98	0.12	139.1				37	9
0	0	1	28	113	60	130	4.5	38.4	1.14	1.33	2.1	1.13	0.56	4.94	255	3.83	37	3.6				8.41	20.03	131	1.14	0.13	161.1				4	0
0	0	1	35	120	87	131	4.8	37.2	1.11	1.52	2.65	1.23	0.79	3.72	185	4.83	72	5.7				8.1	22.04	168	0.96	0.29	80.1				14	16
0	0	1	38	91	60	121	3.5	34.8	1.39	1.29	3.15	1.05	0.99	4.12	318	5.1	68	6.7				8.43	21.67	158	0.79	0.24	84.8				4	11
0	0	1	42	107	63	124	5	38.7	1.49	1.04	2.66	0.97	0.76	5.05	316	4.45	44	4.2				8.7	18.87	140	1.2	0.16	148.4				15	15
0	0	1	31	114	68	141	4.7	39.9	1.33	0.97	2.53	1.02	0.77	4.81	214	4.22	60	5.5				8.54	19.53	175	1.19	0.22	93.1				1	16
0	0	1	26	121	95	143	5.3	38.1	1.67	1.13	1.83	1.15	0.58	5.56	393	3.72	53	3.1				8.91	22.86	278	1.24	0.22	110.4				21	4
0	0	1	32	111	0	108	5	38.6	1.14	0.9	2.49	0.83	0.82	4.59	275	3.84	46	3.5				8.34	21.88	276	1.39	0.15	132.1				1	3
0	0	1	29	115	56	132	6.6	40.4	0.85	2.24	2.42	1.48	0.67	4.25	326	5.18	48	4.2				7.96	22.03	244	0.86	0.13	127.3				18	2
0	0	1	35	120	78	127	3.4	38.7	1.27	0.88	2.42	0.81	0.74	5.57	382	3.95	32	5.7				8.64	20.96	364	1.85	0.29	222.1				1	18
0	0	1	22	118	66	100	5.2	35.6	0.71	1.13	2.43	0.86	0.68	4.62	264	3.9	47	4.3				7.87	17.58	210	1.15	0.19	127.8				136	16
0	0	1	40	106	57	131	6	35.5	1.78	0.74	2	0.76	0.68	5.46	288	3.48	45	2.8				8.95	24.03	274	1.34	0.25	127.4				23	3
0	0	1	33	123	65	111	5.2	40.2	0.59	1.19	1.66	0.91	0.46	6.15	196	3.12	54	6.1				7.97	20.2	163	1.26	0.24	105.5				1	1
0	0	1	43	111	70	111	3.1	37.7	1.14	1.37	1.37	1.26	0.36	4.67	345	3.05	69	6.7				8.35	23.15	151	1.03	0.13	94.1				2	2
0	0	1	35	104	78	116	3	36.6	1.07	1.28	1.11	1.16	0.32	4.77	257	2.77	56	5.7				8.31	23.34	163	1.14	0.16	119.7				1	1
0	0	1	43	122	87	129	8.1	40.8	1.99	0.98	1.58	1.07	0.53	4.67	221	3.35	39	3.7				8.91	23.37	328	1.1	0.12	160.4				2	8
0	0	1	33	117	68	137	7.7	41.5	0.78	1.72	1.58	1.3	0.45	4.27	505	3.56	81	6.8				7.88	24.61	205	1.07	0.2	70.5				6	7
0	0	1	43	120	60	103	5.7	39.3	1.08	1.3	2.47	1	0.65	4.58	236	4.34	37	4.4				8.28	20.03	193	0.93	0.1	173.4				19	2
0	0	1	27	107	61	128	4.5	40.1	1.45	1.08	1.82	1.05	0.48	4.02	258	3.63	45	4.4				8.44	24.03	125	0.97	0.12	137.7				10	29
0	0	1	31	116	80	144	7.6	40.1	0.82	0.9	2.54	0.75	0.71	4.3	409	3.87	41	4.8				7.94	23.83	270	1.2	0.24	152.7				16	107
0	0	0	27	143	89	148	8.7	41.1	1.58	2.22	1.46	1.54	0.47	3.87	469	4.56	87	8.4				8.49	24.21	169	1.29	0.4	85.6				1	6
0	0	1	42	135	90	132	5.8	37.4	2.02	0.68	2.46	0.71	0.79	3.91	336	3.93	56	4.1				8.75	20.78	223	1.11	0.18	102.5				259	6
0	0	1	25	92	44	102	6.2	44.4	0.94	1.46	1.76	1.11	0.55	4.2	236	3.57	54	4.7				8.05	24.3	172	1.13	0.18	117.1				4	2
0	0	1	40	94	58	123	4.9	40.1	0.52	1.64	2.84	1.24	0.72	3.82	209	4.82	63	5.1				7.37	21.88	307	1.08	0.19	88.9				60	8
0	0	1	23	144	76	139	6	37.9	1.48	1.43	2.31	1.2	0.69	5.12	301	4.38	58	6.3				8.71	24.34	229	0.87	0.21	93.2				6	1
0	0	1	42	132	73	127	4.8	34.4	1.46	0.87	1.87	0.95	0.6	5	288	3.38	44	3.4				8.67	24.13	231	1.12	0.33	127.9				2	2
0	0	0	22	93	57	135	5	39.7	0.92	1.23	3.22	0.96	0.86	4.39	298	4.86	82	5.2				8.08	20.52	157	0.97	0.22	86.4				20	28
0	0	0	31	126	74	134	6	36.6	0.97	0.91	2.55	0.84	0.7	4	326	3.91	69	4.5				8.04	24.91	185	1.19	0.34	105.8				2	6
0	0	1	24	116	68	123	3.5	40.3	1.51	1.05	2.42	1.05	0.73	4.07	370	4.15	44	3.3				8.5	22.83	111	0.82	0.17	139				1728	14
0	0	1	21	92	67	106	4.7	35.2	1.39	0.64	1.77	0.71	0.51	6.09	361	3.02	56	5.4				8.82	21.96	115	0.82	0.07	105.2				1	168
0	0	1	26	120	65	134	4.4	44.3	1.86	1.56	2.54	1.32	0.77	5.31	300	4.65	45	5.3				8.97	21.56	186	1.24	0.34	136				38	5
0	0	1	33	102	67	107	4.7	37.2	0.5	0.99	1.32	0.74	0.4	5.88	103	2.72	33	4.1				7.76	21.19	263	1.09	0.04	218.8				4	6
0	0	1	34	103	63	153	7.8	44.4	1.15	1.59	2.75	1.17	0.73	4.59	208	4.78	52	3.4				8.34	22.49	140	1.23	0.23	124.5				84	15
0	0	1	32	128	69	128	4.8	40.6	0.46	1.58	0.79	1.09	0.29	5.03	210	2.6	50	3.9				7.52	21.34	237	0.92	0.21	113.8				14	5
0	0	1	21	125	70	128	5	36.2	0.99	1.28	2.67	0.98	0.74	4.16	230	4.44	54	4.3				8.1	20.17	171	1.11	0.24	106.9				31	3
0	0	1	24	116	64	143	3.8	38.3	1.34	1.3	2.1	1.14	0.6	4.06	218	3.92	37	3.4				8.37	21.23	263	1.02	0.15	172.6				1	3
0	0	1	26	105	56	120	4.9	37.5	1.2	1.14	2.32	1.01	0.64	4.15	192	4.08	52	2.9				8.29	19.1	251	0.89	0.21	115.1				22	949
0	0	1	38	130	72	126	7.5	39.3	1.26	1.46	2.9	1.16	0.76	4.09	259	4.72	62	5.7				8.32	24.97	156	1.18	0.27	88.5				16	1
0	0	1	27	141	92	137	3.2	40.1	1.13	1.3	2.48	1.03	0.7	4.32	228	4.32	57	2.5				8.27	22.6	288	0.83	0.17	104				14	17
0	0	1	34	108	69	120	3.9	45	0.96	1.39	2.13	1.09	0.68	4.38	253	3.94	49	4				8.12	23.9	196	1.14	0.19	127.1				9	10
0	0	1	26	125	51	103	4.1	34.8	1	1.39	2.03	1.18	0.54	4.78	199	3.68	44	7.5				8.24	23.5	126	1.42	0.35	129.6				9	6
0	0	1	29	114	70	100	7.4	35.9	1.65	0.66	1.8	0.72	0.57	4.63	303	3.15	38	2.2				8.71	21.48	240	1.52	0.19	191.9				7	11
0	0	1	29	111	66	107	6.2	40.5	0.51	1.28	1.83	0.79	0.57	6.17	314	3.56	37	2.6				7.83	23.44	250	1.54	0.36	196.2				6	10
0	0	1	32	126	82	114	5.5	42.8	1.69	1.35	2.74	0.99	0.76	4.3	357	4.81	62	4.6				8.66	17.83	147	0.86	0.17	106.5				211	3
0	0	1	41	97	57	130	4.8	35.5	0.58	0.9	1.57	0.78	0.49	4.03	227	2.83	37	5.9				7.53	17.8	240	1.25	0.17	164.3				3	9
0	0	1	21	112	70	127	3.8	38.8	1.36	1.34	2.13	1.24	0.62	4.29	255	4.1	48	5.8				8.44	20.13	133	1.02	0.15	124.3				4	15
0	0	1	36	112	78	116	5.5	42.3	0.67	1.51	2.42	1.24	0.62	4.35	269	4.45	45	10.3				7.75	18.29	182	0.88	0.19	149.9				4	3
0	0	1	31	128	65	105	3.4	34.5	1.3	1.17	2.43	1.03	0.71	3.84	127	4.3	35	3.2				8.29	22.79	206	0.98	0.2	167.8				7	6
0	0	1	24	129	58	128	6.6	38.6	0.82	1.83	2.01	1.36	0.53	4.52	198	4.14	42	6.4				7.99	18.03	262	1.1	0.17	139.6				16	3
0	0	1	25	119	71	104	4.8	39.3	0.52	1.2	1.57	0.94	0.45	4.46	210	3.07	52	6.2				7.52	18.29	120	0.81	0.18	125.2				18	6
0	0	1	33	114	68	124	6.9	37.6	1.4	1.92	2.46	1.45	0.67	4.21	265	4.87	42	2.9				8.45	24.61	187	1.25	0.06	150.4				16	15
0	0	1	25	125	76	117	4.4	36.5	1.06	0.85	2.07	0.84	0.58	4.81	238	3.36	45	2.7				8.31	22.15	157	0.98	0.26	153				12	8
0	0	1	21	114	67	126	8.4	35.5	1.73	0.95	2.88	0.88	0.78	4.43	253	4.61	57	3.9				8.72	20.69	265	1.01	0.09	101.9				6	3
0	0	1	30	99	56	122	3.8	38.8	2.24	0.53	1.8	0.69	0.63	4.71	356	3.33	44	5.2				9.04	24.61	317	1.08	0.18	160.7				15	25
0	0	1	30	112	74	119	4.8	41.1	1.53	1.42	2.79	1.24	0.71	5.24	213	4.86	51	6.2				8.76	22.03	167	1.17	0.31	114.2				26	4
0	0	1	34	106	68	138	4.7	41.5	1.08	1.26	2.17	1.15	0.65	4.63	257	3.88	47	6				8.29	22.35	210	1.2	0.15	133.4				6	3
0	0	1	44	122	75	105	5.7	37.1	0.98	0.83	2.6	0.82	0.71	3.74	407	4.11	66	5				7.98	20.7	145	1.15	0.13	82.4				240	9
0	0	1	41	80	55	135	4.3	41.7	0.92	1.63	2.2	1.32	0.63	3.36	251	4.35	62	4.5				7.81	23.14	214	1.16	0.32	93.2				10	5
0	0	1	43	103	70	107	3.1	37.9	0.85	0.87	1.67	0.86	0.51	4.04	190	2.93	79	4.4				7.91	18.9	189	0.83	0.16	73.6				36	50
0	0	1	40	107	77	119	3.1	40.3	0.64	1.06	2.37	0.95	0.61	4.13	281	3.9	55	5				7.65	18.73	276	0.99	0.16	114.7				131	9
0	0	1	24	101	66	129	4.4	38.2	1.26	1.54	2.4	1.28	0.66	4.24	237	4.44	45	4				8.36	17.58	242	1.08	0.1	126.7				8	2
0	0	0	30	140	90	129	8.2	37.4	0.59	1.14	2.34	0.94	0.66	6.93	364	3.85	64	5.6				8.09	21.67	186	1.13	0.19	121.1				1	2
0	0	1	26	120	64	127	5.3	43.6	1.25	1.44	2.62	1.13	0.65	3.15	348	4.52	53	8.7				8.05	22.27	267	1.39	0.22	135.6				35	7
0	0	1	32	114	77	114	5.3	41.1	0.58	1.39	2.68	0.92	0.77	4.14	217	4.53	36	2.7				7.56	21.19	260	1.72	0.46	196.5				11	9
0	0	1	28	105	67	122	3.3	39.4	1.63	1.13	2.56	1.06	0.68	4.6	229	4.4	56	6.8				8.69	23.01	161	1.28	0.24	106.5				15	7
0	0	1	27	108	60	128	7.6	36.2	1.79	1.23	2.32	1.07	0.69	4	322	4.24	56	3.4				8.65	24.61	305	0.94	0.21	97.8				8	2
0	0	1	44	124	73	125	3.3	37.9	1.42	1.22	2.08	1.16	0.68	4.99	262	3.97	55	5.5				8.64	22.03	118	0.91	0.13	99.9				16	12
0	0	1	42	120	67	129	7.1	37.9	1.42	1.22	2.08	1.16	0.68	4.99	262	3.97	55	5.5				8.64	22.75	136	0.92	0.11	99.9				16	12
0	0	1	26	108	73	130	5.2	36.3	1	1.46	2.54	1.11	0.72	3.95	237	4.42	39	3.5				8.05	22.39	178	0.98	0.15	166.2				8	2
0	0	1	37	96	59	127	4	39	1.62	1.59	1.46	1.28	0.39	4.24	217	3.55	51	4.5				8.61	21.88	250	1.1	0.16	116.3				3	6
0	0	1	27	99	60	110	7.6	34.1	1.04	0.47	1.77	0.47	0.56	4.47	236	2.79	57	2				8.22	23.5	193	0.84	0.01	111.3				10	2
0	0	1	39	144	82	110	4	36.4	1.02	0.94	2.37	0.96	0.63	3.28	283	3.98	58	5.2				7.89	19.14	113	1.01	0.16	104.6				16	15
0	0	1	30	130	63	101	3.4	38.3	0.68	1.32	2.55	1.05	0.84	6.74	236	4.36	65	5.9				8.2	22.04	198	1.42	0.41	81.9				206	8
0	0	1	29	117	63	106	3.6	36.9	0.61	0.93	1.39	0.79	0.5	4.5	191	2.61	37	3.8				7.69	22.6	183	1.26	0.21	162.6				1	1
0	0	1	24	95	54	112	4.8	40.5	0.96	0.62	1.46	0.56	0.52	4.38	132	2.76	39	2.5				8.12	22.65	280	1.47	0.26	177.9				1	3
0	0	1	36	100	67	102	3.4	38.6	1.4	0.95	1.47	1.07	0.49	4.47	262	3.05	51	6.3				8.51	20.08	186	1.07	0.19	117.2				278	0
0	0	1	25	121	77	134	4.9	41.8	1.96	1.15	2.04	1.21	0.63	4.6	221	3.91	49	3.5				8.88	22.27	147	1.28	0.16	123.3				1	1
0	0	0	37	103	62	126	6.4	35.1	0.98	0.64	2.2	0.63	0.83	6.62	500	3.71	65	4.8				8.55	23.62	191	1.24	0.23	111.7				1	3
0	0	1	29	114	72	137	5	42.3	0.62	1.69	2.52	1.2	0.66	5.02	256	4.58	51	6.5				7.82	19.56	164	1.1	0.22	116.8				370	3
0	0	1	30	123	78	127	5.3	38.7	1.12	1.72	2.35	1.23	0.69	4.41	240	4.5	63	4.4				8.28	18.59	279	1.52	0.26	90.5				9	2
0	0	0	25	104	64	124	5.4	37.8	0.5	1.76	2.08	1.08	0.62	4.08	372	4.15	61	5.5				7.39	20.06	129	0.85	0.01	117.3				0	3
0	0	1	22	113	68	145	4.7	40.6	1.41	1.36	2.8	1.04	0.88	4.47	239	4.76	45	3.7				8.52	21.48	181	1.05	0.23	132.4				0	13
0	0	0	33	109	88	131	3.5	41.7	0.44	1.6	1.94	1.09	0.5	4.32	273	3.77	62	4.6				7.32	22.49	107	0.94	0.16	130.6				16	2
0	0	1	35	125	75	122	5.1	40.3	1.3	1.21	2.84	1.03	0.76	4.13	294	4.66	48	3.7				8.36	21.23	221	1.38	0.14	129.6				12	27
0	0	1	25	118	74	116	3.7	38.8	1.56	0.83	2.07	0.88	0.69	4.73	425	3.55	62	5.8				8.68	23.44	188	1.05	0.17	92.5				174	16
0	0	1	26	96	60	123	4.3	41.5	1.29	1.35	2.82	1.14	0.72	4.73	202	4.62	61	4.4				8.49	19.92	129	0.96	0.19	95				9	2
0	0	1	34	121	73	106	4.1	39.7	1.8	1.07	1.75	1.04	0.54	4.04	235	3.45	37	5.9				8.66	21.64	144	0.98	0.06	171.2				5	6
0	0	1	31	111	82	118	6.4	44.8	0.53	1.89	1.84	1.22	0.51	5.55	167	3.97	44	6.2				7.76	19.53	170	1.18	0.34	157				2	2
0	0	1	26	92	71	135	4.2	39.7	1.79	0.98	1.92	0.98	0.62	4.64	489	3.74	57	4.1				8.8	19.53	153	1.37	0.24	105.8				6	68
0	0	1	35	109	67	126	5.8	39.1	0.96	1.21	2.5	0.92	0.8	4.42	305	4.46	69	5.2				8.13	22.35	177	0.97	0.17	80.3				61	1
0	0	1	24	103	65	124	3.5	39.3	0.82	0.86	1.35	0.86	0.44	4.5	305	2.61	45	4.6				7.99	18.63	176	1.02	0.18	154.1				12	3
0	0	1	32	116	71	124	7.3	40.6	1.05	1.07	1.54	0.89	0.5	5.25	289	3.18	44	4.1				8.39	20.76	244	1.11	0.18	146				36	11
0	0	0	21	120	67	117	7.4	37.1	0.69	1.05	2.87	0.82	0.8	4.6	437	4.32	69	5.2				7.84	22.77	298	1.2	0.27	105.5				16	40
0	0	1	21	125	74	102	6.7	40.6	1.07	0.78	1.08	0.75	0.4	6.86	358	2.38	62	6.1				8.67	22.89	218	1.54	0.36	87.2				293	16
0	0	1	26	108	81	124	4.4	43.2	0.86	0.92	1.49	0.78	0.58	5.65	239	2.91	49	3.7				8.26	17.19	116	1.17	0.29	137.7				2	2
0	0	1	39	100	71	119	3.9	34.9	0.85	1.31	2.54	0.93	0.86	5.32	171	4.53	50	3.5				8.19	18.23	148	1.62	0.39	131.8				4	5
0	0	1	28	107	79	104	3.5	38.2	0.91	1.76	2.38	1.28	0.63	3.99	395	4.39	80	5.3				7.97	18.22	118	0.87	0.13	76.2				5	77
0	0	1	38	116	75	130	3.9	40.6	0.75	1.47	2.4	1.01	0.72	4.22	220	4.49	59	5.4				7.83	19.92	248	1.05	0.24	96.5				6	2
0	0	1	37	144	94	134	3.9	40.5	0.71	1.61	2.35	1.1	0.63	3.84	209	4.2	56	4.3				7.68	19.53	196	1.04	0.22	102.2				3	1
0	0	1	42	107	77	107	3.6	39.9	0.96	0.89	1.14	0.9	0.4	4.53	216	2.41	60	4.9				8.15	22.21	196	0.86	0.09	101.1				6	11
0	0	1	45	107	77	113	3.1	39.7	0.97	1.05	1.49	0.91	0.53	4.63	250	3.04	47	5.3				8.18	21.63	191	0.97	0.16	134				443	3
0	0	1	40	113	86	135	6.3	40.4	0.91	1.27	3.34	1.05	0.98	4.12	276	4.98	50	5.2				8	24.03	228	1.15	0.26	114.9				10	10
0	0	1	42	93	66	107	4.6	37.8	0.66	1.3	1.4	0.88	0.47	4.62	188	3.16	64	4.1				7.8	20	127	0.96	0.23	83.6				142	2
0	0	1	40	112	76	112	6.1	34.1	1.22	1.26	1.8	1.09	0.54	3.65	179	3.62	45	3.5				8.17	21.64	312	0.78	0.16	133.9				13	16
0	0	1	28	105	69	125	3.9	39	1.88	0.82	2.58	0.9	0.81	4.7	304	4.11	54	3.1				8.86	21.15	284	1.05	0.2	107.3				16	2
0	0	1	43	102	66	108	3.5	37.2	1.41	1	1.82	0.98	0.61	4.45	263	3.33	42	3.9				8.52	19.96	210	0.87	0.01	142.9				825	3
0	0	1	29	104	59	107	6	38.8	1.56	0.79	2.61	0.83	0.86	4.59	293	4.23	47	5.4				8.65	22.96	245	1.17	0.18	122.6				1	3
0	0	1	45	133	69	124	4.3	44	0.39	1.76	2.37	1.2	0.7	5.48	170	4.51	50	4.7				7.44	19.53	190	1.08	0.22	119				6	1
0	0	1	29	98	66	126	4.9	37.5	1.82	0.86	3.22	0.93	1.03	4	321	4.86	42	3.6				8.67	21.87	244	1.61	0.34	151.1				8	13
0	0	1	39	123	79	113	4.6	39.5	1.15	1.1	2.41	1.08	0.75	4.27	197	4.01	47	3.8				8.27	24.03	240	1.07	0.16	125.1				372	4
0	0	0	47	105	69	106	3.8	34.5	1.06	0.67	3.05	0.73	1	4.11	269	4.6	54	6.5				8.15	18.59	289	1.34	0.35	146.8				1	3
0	0	1	35	103	66	128	3.6	42.1	0.81	1.56	2.27	1.06	0.63	4.52	304	4.27	66	5.5				7.98	20.81	161	0.76	0.23	89.3				65	3
0	0	1	38	118	78	123	5.5	44.5	1.19	0.97	2.26	0.79	0.63	4.57	244	3.73	47	3				8.37	21.16	240	0.88	0.08	142.5				5	6
0	0	0	31	124	88	156	4.8	42.6	0.8	1.18	2.41	1.06	0.69	4.22	359	3.92	79	6.2				7.9	22.84	176	1.03	0.19	96.1				2	3
0	0	0	25	113	73	157	5.5	44.7	1.61	1.61	3.02	1.2	0.87	4.81	232	5.19	78	5.8				8.73	21.26	213	1.15	0.2	96.8				2	1
0	0	1	36	116	54	111	5.8	36.7	1.02	1.49	2.37	1.2	0.7	4.39	281	4.25	45	4.6				8.18	17.38	198	0.76	0.13	128.9				5	15
0	0	0	44	131	83	134	3.6	44.7	1.76	0.67	2.45	0.69	0.72	4.17	392	3.79	62	4.9				8.67	21.89	243	1.12	0.14	142.4				17	14
0	0	1	26	114	72	112	5.1	39.2	1.69	1.28	3.01	1.04	0.81	5.02	266	4.87	48	5.9				8.82	23.88	181	0.98	0.25	124.8				3	2
0	0	1	25	101	63	122	4.2	40	0.94	1.25	2.61	1.09	0.74	4.68	292	4.33	53	5.6				8.16	22.43	159	1.03	0.24	111.3				429	12
0	0	1	33	121	81	128	7	41	1.74	1.56	2.79	1.37	0.75	4.67	238	5.05	60	4.2				8.78	23.34	207	1.49	0.34	92.2				2	2
0	0	1	28	121	79	117	4	41	0.94	0.74	1.8	0.73	0.54	4.76	163	2.9	41	3.7				8.18	19.53	223	1.13	0.18	158.4				40	10
0	0	1	44	135	79	121	5.4	36.6	1.11	0.97	1.84	0.81	0.7	5.78	187	3.68	43	2.7				8.54	17.85	380	1.22	0.3	138.6				53	11
0	0	1	47	116	63	111	3.6	34.2	0.91	1.07	2.75	0.94	0.83	4.89	521	4.32	70	7				8.17	19.97	121	1.04	0.22	73.9				61	2
0	0	1	46	122	75	130	4.2	38.7	1.46	0.91	3.52	0.9	1.11	4.55	276	4.9	37	7.3				8.57	20.7	179	0.98	0.12	161.1				1	15
0	0	1	43	129	84	137	3.6	49.4	0.67	1.23	2.08	0.92	0.67	5.3	240	3.59	42	2.9				7.95	19.56	462	0.73	0.16	172.4				10	9
0	0	1	42	97	66	119	3.1	38.6	2.25	0.69	1.6	0.59	0.69	4.59	187	3.18	44	3				9.02	20.36	117	1.28	0.39	162				26	5
0	0	1	41	118	81	121	3.6	40.8	1.66	0.98	1.65	0.96	0.56	4.75	271	3.25	54	4.2				8.75	22.48	197	0.9	0.17	108.5				1	2
0	0	1	44	95	70	112	5.4	38.9	0.71	1.53	2.33	1.16	0.68	4.15	248	4.24	46	3.2				7.76	18.29	221	0.95	0.14	145.2				5	11
0	0	1	36	119	82	133	4.1	41.1	1.18	1.74	1.26	1.45	0.34	4.56	272	3.35	50	4.5				8.36	18.03	102	0.8	0.12	131.8				50	6
0	0	1	44	131	90	119	3.7	48.6	0.35	1.6	1.12	1.23	0.37	5.42	400	2.87	40	5.3				7.32	22.14	249	0.98	0.1	182.4				11	15
0	0	1	30	118	75	135	3.1	38.7	1.39	0.91	2.29	0.84	0.7	4.53	287	3.68	62	5.3				8.52	24.44	119	0.81	0.15	92.8				9	2
0	0	1	51	109	59	124	7	37.2	1.67	0.72	2.5	0.83	0.8	4.62	397	3.92	63	5.2				8.72	20.96	181	1.28	0.21	88.6				20	15
0	0	1	34	121	73	126	4.4	34.7	1.94	1.69	2.14	1.42	0.65	3.82	212	4.29	47	4.7				8.68	23.44	145	1.13	0.17	123				22	3
0	0	1	36	111	78	119	5.9	41.9	0.99	1.72	2.71	1.46	0.73	4.26	294	4.85	53	4.3				8.12	21.88	244	1.05	0.15	122.5				7	24
0	0	1	25	111	76	112	3.4	38.9	0.51	1.23	1.64	0.96	0.47	4.48	339	3	53	4.2				7.51	22.66	150	1.07	0.21	123.3				28	12
0	0	1	29	114	67	127	5.3	39.4	0.9	1.41	2.41	1.11	0.69	4.72	326	4.21	50	4				8.13	20.89	275	1.05	0.4	119				9	5
0	0	0	45	133	85	147	7.7	40.9	1.46	1.93	2.33	1.56	0.7	6.13	305	5.11	58	5.6				8.87	22.68	310	1.23	0.16	133.2				6	7
0	0	1	47	114	74	132	6.5	41.6	1.51	1.04	1.83	0.94	0.58	4.29	227	3.53	54	4.1				8.55	20.93	170	1.13	0.17	113.6				1	4
0	0	1	47	104	84	137	4.2	39.3	1.11	1.04	1.75	0.88	0.56	4.36	247	3.67	62	4.3				8.26	21.36	184	1.14	0.21	96.9				1	12
0	0	1	28	125	79	102	4.5	36	0.7	1.42	2.03	1.21	0.6	4.65	173	3.97	32	4				7.86	21.09	184	1	0.36	210.9				5	9
0	0	1	34	129	68	125	4.3	40.7	1.51	0.97	2.49	0.86	0.79	4.77	315	4.08	55	4.7				8.65	23.45	233	1.09	0.2	104.3				2	2
0	0	1	45	92	60	120	5.8	37.5	1.42	1.05	3.04	1.01	0.94	4.37	342	4.83	63	5.3				8.51	20.07	233	1.24	0.29	88.3				12	8
0	0	1	26	119	69	119	4.8	40.2	1.03	1.57	2.91	1.23	0.79	4.86	185	5.04	59	5.5				8.29	21.88	228	0.96	0.21	96.5				6	11
0	0	1	48	117	73	125	6.5	36.4	1.03	2.04	2.6	1.43	0.74	4.19	133	4.89	51	4.4				8.14	18.54	157	0.94	0.13	114.6				2	2
0	0	1	52	122	73	118	8.2	39.6	1.13	0.93	3.23	0.86	0.99	4.49	354	4.74	51	3.7				8.3	23.44	340	1.32	0.19	129.7				4	0
0	0	1	42	126	78	121	9	40.7	1.44	0.91	3.34	0.95	0.92	5.55	420	4.87	60	4.2				8.76	24.03	345	1.47	0.22	107.5				12	3
0	0	1	52	110	68	139	3.9	39.6	1.15	1.3	3.26	1.09	0.88	5.08	154	5.19	47	5.6				8.45	22.77	191	1.5	0.26	126.9				4	1
0	0	1	24	115	61	121	6.4	49.4	1.94	0.83	3.47	0.79	1.14	5.18	459	5.2	81.1	4.9				8.99	22.64	184	1.35	0.38	91.9				9	7
0	0	1	34	140	85	117	3.8	40.1	1.47	1.35	1.47	1.2	0.47	4.25	309	3.56	60	4.4				8.51	24.14	205	1.11	0.2	101.6				97	2
0	0	1	33	116	94	113	4.6	44.1	0.81	1.88	2.2	1.38	0.6	4.11	200	4.59	49	4.6				7.88	18.29	261	1.05	0.15	133.3				3	7
0	0	1	42	118	71	128	7.3	39.5	0.99	1.44	1.7	1.11	0.49	4.57	227	3.66	52	3.8				8.19	24.97	250	1.37	0.23	106.9				26	55
0	0	1	52	105	71	113	4.4	38.9	1.18	0.93	2.89	0.82	0.82	4.06	231	4.41	48	4.5				8.25	18.82	234	1.02	0.16	123.4				11	2
0	0	1	50	106	60	117	4.3	39.7	0.61	0.93	1.45	0.77	0.45	4.2	191	2.67	49	4.8				7.62	20.32	242	1.26	0.18	137.7				2	3
0	0	0	34	106	79	135	5.7	40.2	1.45	1.23	2.66	1.02	0.82	4.15	483	4.43	85	5.1				8.47	24	187	1.1	0.21	84.8				26	11
0	0	1	38	114	71	121	5.9	38.7	0.92	1.72	2.06	1.26	0.6	4.01	122	4.09	47	2.8				7.99	18.43	196	0.86	0.1	126.4				606	4
0	0	1	39	100	58	115	3.6	42.9	0.93	1.81	2.19	1.32	0.59	4.41	260	4.46	54	5.9				8.09	18.43	188	0.91	0.17	111.1				6	2
0	0	1	33	95	58	116	4.6	39.9	0.48	1.33	1.41	0.96	0.41	4.67	322	3	58	5.3				7.49	22.48	132	0.83	0.14	108.5				0	2
0	0	1	21	104	60	117	5.4	39.6	1.5	1.15	1.44	1.18	0.58	5.59	170	3.26	42	6				8.81	20.89	199	1.29	0.24	140.1				11	3
0	0	0	47	109	68	122	6.4	36.3	1.01	0.31	1.13	0.53	0.42	4.8	424	2.06	54	2.3				8.26	19.43	126	0.75	0.14	153.9				3	1
0	0	1	47	96	60	110	4.8	42.3	0.84	1.16	2.08	0.91	0.61	4.58	236	3.73	34	3				8.03	22.48	161	1.39	0.04	204.5				13	30
0	0	0	33	120	72	141	7.7	43.1	0.85	0.87	2.68	0.75	0.74	4.4	410	4.07	63	3.1				8	24.22	303	1.25	0.33	138.8				2	12
0	0	1	46	130	99	123	7.5	38	0.67	1.46	2.27	1.13	0.67	4.66	227	4.1	43	3.4				7.82	18.94	466	1.36	0.39	150				1	1
0	0	1	43	124	73	109	4	35.5	1.21	0.89	1.64	0.89	0.58	4.09	296	3.24	38	3				8.28	18.82	219	0.86	0.19	170.4				11	2
0	0	0	38	102	60	144	5.8	45.4	0.76	1.94	2.21	1.4	0.62	4.53	307	4.57	73	4.6				7.92	18.94	198	0.9	0.13	108.1				1	1
0	0	1	38	127	83	128	4.1	40.3	1.41	1.46	2.01	1.16	0.57	4.18	374	4.06	44	5.3				8.45	23.11	207	1.12	0.22	139.6				5	5
0	0	1	38	121	74	105	6	43.5	0.99	1.71	2.74	1.19	0.77	5.5	216	4.8	63	5.9				8.37	24.14	240	0.89	0.12	94.2				1	3
0	0	1	25	121	78	128	4.4	40.9	0.76	1.58	3.11	1.11	0.9	4.56	244	5.12	48	4				7.92	19.98	231	1.26	0.26	138.2				8	8
0	0	1	51	105	61	101	4.3	39.4	0.67	1.37	1.66	1.02	0.49	4.16	250	3.46	54	5.7				7.71	19.14	180	0.81	0.13	112.6				2	1
0	0	1	40	118	72	125	5	38.8	1.93	0.64	1.27	0.71	0.49	4.29	278	2.84	54	4.4				8.79	17.58	197	1.2	0.23	107.7				28	3
0	0	1	35	101	60	123	7.8	39.7	2.03	1.75	2.28	1.49	0.6	4.22	260	4.67	45	3.9				8.83	18.94	222	1.16	0.16	137.1				131	6
0	0	1	32	112	75	131	5.2	41.3	1.53	0.71	1.99	0.79	0.62	4.58	367	3.24	51	4.8				8.63	22.58	267	1.16	0.21	124.4				102	14
0	0	1	51	98	67	111	4.5	41.7	1.24	1.02	2.78	0.87	0.9	3.9	263	4.54	53	4.5				8.26	18.73	309	0.89	0.21	119.7				51	3
0	0	1	34	112	66	128	8.5	34.7	0.82	1.16	1.47	0.95	0.58	4.18	260	3.05	47	3.1				7.91	21.64	212	1.17	0.31	119.1				2	2
0	0	1	28	103	72	117	3.8	35.9	1.93	0.34	1.94	0.6	1.08	5.25	285	4.01	48	3.4				9	22.03	199	1.23	0.27	129.6				1	2
0	0	1	43	102	79	118	3.7	37.4	1.21	1.12	1.67	1	0.51	3.62	320	3.54	65	5.2				8.16	18.97	187	1.05	0.29	90.1				30	3
0	0	1	45	122	68	113	5.5	36.9	1.16	0.98	2.33	0.96	0.73	4.29	238	3.94	53	3.5				8.28	20.93	221	0.99	0.21	112.1				98	5
0	0	1	51	116	72	127	3.8	38.7	1.59	0.91	2.08	0.88	0.72	4.97	250	3.7	41	3.3				8.75	23.15	150	1.05	0.17	149.6				3	3
0	0	1	40	115	73	131	7.3	36.4	1.7	0.93	3.35	0.81	0.85	6.64	392	4.76	43	5.7				9.1	21.48	209	1.49	0.38	137.2				1	13
0	0	1	46	120	65	107	7.3	34.6	1.18	1.26	2.27	1.03	0.72	4.68	287	4.05	65	6				8.39	21.48	188	1.35	0.28	83.8				23	2
0	0	1	49	140	66	101	3.5	41.1	1.71	1.02	1.9	1.05	0.66	3.7	199	3.51	55	3.5				8.53	19.81	174	0.9	0.14	109.7				5	3
0	0	1	47	111	72	100	6	35.2	1.42	1.43	1.98	1.13	0.65	4.62	278	3.8	46	3.4				8.56	21.48	319	1.23	0.26	131				175	1
0	0	1	39	127	84	111	4.3	38.8	0.85	1.39	1.18	1.21	0.35	5.42	281	3.05	54	3.5				8.21	24.01	201	1.37	0.37	102.6				440	2
0	0	1	25	133	82	105	3.5	39.3	0.82	1.34	1.3	1.06	0.38	6.47	188	2.94	62	4.3				8.35	24.03	187	1.23	0.38	87.5				2684	2
0	0	1	23	110	69	118	5.1	38.1	0.81	1.24	2.81	1.02	0.84	3.91	305	4.57	71	6.3				7.83	19.53	166	1.12	0.14	80.3				184	2
0	0	1	22	110	74	109	3.1	38.5	1.22	1.28	1.78	1	0.55	4.25	298	3.62	66	2.6				8.33	19.92	165	0.91	0.1	88.9				16	1
0	0	1	24	103	50	127	7.7	40	2.24	1.19	2.93	1.25	0.9	4.34	270	5.13	53	5				8.95	22.31	398	1.46	0.31	106.4				68	4
0	0	1	34	116	67	124	3	40.4	0.78	1.59	2.9	1.07	0.91	4.31	289	4.73	45	3.6				7.89	18.14	183	1.1	0.26	131.5				2	0
0	0	1	34	105	60	118	4	39.5	0.6	2.17	1.36	1.44	0.48	3.97	366	3.74	59	5.8				7.55	18.65	131	1.04	0.22	93.5				2	3
0	0	1	35	132	90	115	5.2	40.4	1.23	1.21	1.86	1.06	0.55	4.06	439	3.51	59	4				8.29	23.44	156	0.89	0.15	109.6				2	2
0	0	1	21	114	88	122	3.2	42	1.76	0.94	1.7	0.92	0.53	4.69	329	3.08	47	4.2				8.79	22.04	158	1.22	0.25	128.3				670	3
0	0	1	38	114	76	140	8.5	39	1.66	1.65	1.76	1.42	0.54	3.89	340	4.14	58	3.8				8.55	22.66	248	1.21	0.25	103.2				1	1
0	0	1	26	100	60	106	4.1	37.5	1.48	1.09	3.1	1	0.99	4.35	225	4.9	51	2.5				8.54	19.84	214	1.49	0.28	114.2				9	5
0	0	1	45	125	66	113	7.1	34.2	0.6	0.82	1.59	0.73	0.51	4.16	184	2.76	50	3.2				7.59	22.95	209	1.11	0.25	121.9				2	5
0	0	1	37	114	78	107	3.7	38.2	0.92	1.12	1.34	0.82	0.4	4.13	385	2.79	50	2.7				8.02	20.83	192	0.89	0.02	133.6				43	7
0	0	1	32	96	67	122	4.2	41.2	0.57	2	2.63	1.41	0.66	4.63	365	4.69	46	5.9				7.65	23.23	195	1.09	0.24	130				2	24
0	0	1	42	119	81	118	3.2	38	1.11	1.07	2	0.91	0.59	4.06	176	3.61	42	3				8.19	20.57	153	1.23	0.26	154.1				6	5
0	0	0	45	90	60	108	5.1	37	1.37	0.84	2.97	0.76	1.11	3.79	256	4.69	29	6.2				8.33	21.89	192	1.36	0.27	281.8				5	13
0	0	1	25	106	73	133	8.7	42.7	0.99	1.81	2.84	1.26	0.9	5.65	344	4.98	56	4.9				8.4	22.76	228	1.38	0.35	104				1	9
0	0	1	36	126	74	129	6.4	44.7	2.02	1.98	2.07	1.89	0.77	5.79	240	4.71	47	5.1				9.14	21.91	211	1.7	0.26	121.2				13	2
0	0	1	25	123	65	129	5.8	39.5	1.15	1.09	2.06	1.15	0.71	4.11	249	3.94	58	4.4				8.23	20.31	260	1	0.25	95				3	5
0	0	0	39	114	70	154	5.7	36.3	1.37	1.42	2.65	1.21	0.89	3.82	334	4.87	54	4.8				8.34	20.38	149	1.01	0.17	148.5				1	2
0	0	1	38	124	67	115	3.4	38.1	1.31	0.74	2.06	0.76	0.63	4.07	302	3.45	50	3.4				8.35	21.26	197	1.21	0.2	132.7				11	4
0	0	1	24	122	85	119	3.2	39.3	1.27	1.13	2.12	0.9	0.76	5.93	371	3.69	38	4.7				8.7	20.55	184	1.12	0.14	164				4	3
0	0	1	27	132	90	115	5.2	40.4	1.23	1.21	1.86	1.06	0.55	4.06	439	3.51	59	4				8.29	23.44	156	0.89	0.15	109.6				2	2
0	0	1	45	111	74	110	8.6	42.4	0.61	1.11	3.29	0.91	0.84	4.85	129	4.62	38	4.7				7.76	23.53	282	1.11	0.29	178.8				30	4
0	0	1	36	127	77	118	4.3	37.6	1.19	0.91	2.6	0.93	0.75	4	381	4.15	70	4.8				8.24	24.56	149	1	0.17	73.7				136	14
